# Supplementary material for: autopsych: An R Shiny tool for the reproducible Rasch analysis, differential item functioning, equating, and examination of group effects
Source: PLoS One. 2021 Oct 11;16(10):e0257682. doi: 10.1371/journal.pone.0257682 (PMC8505029; doi:10.1371/journal.pone.0257682)
Supplement: S3 File — (XLSX) [file pone.0257682.s005.xlsx]

## Sheet: Sheet1
Participant ID	School	Gender
1	A	male
2	A	male
3	A	male
4	A	male
5	A	male
6	A	male
7	A	male
8	A	male
9	A	female
10	A	female
11	A	female
12	A	female
13	A	female
14	A	female
15	A	female
16	A	female
17	A	female
18	A	female
19	A	female
20	A	female
21	A	female
22	B	female
23	B	female
24	B	female
25	B	male
26	B	male
27	B	male
28	B	male
29	B	male
30	B	male
31	B	male
32	B	male
33	B	male
34	B	male
35	B	male
36	B	male
37	B	male
38	B	male
39	B	male
40	B	male
41	B	male
42	B	male
43	B	male
44	B	male
45	B	male
46	B	male
47	B	male
48	B	male
49	B	male
50	B	male
51	B	male
52	B	male
53	B	male
54	B	male
55	B	male
56	C	male
57	C	male
58	C	male
59	C	male
60	C	male
61	C	male
62	C	male
63	C	male
64	C	male
65	C	male
66	C	male
67	C	male
68	C	male
69	C	male
70	C	male
71	C	male
72	C	male
73	C	male
74	C	male
75	C	male
76	C	male
77	C	male
78	C	male
79	C	male
80	C	male
81	C	male
82	C	male
83	C	male
84	C	male
85	C	male
86	C	male
87	C	male
88	C	male
89	C	male
90	C	male
91	C	male
92	D	male
93	D	male
94	D	male
95	D	female
96	D	female
97	D	female
98	D	female
99	D	female
100	D	female
101	D	female
102	D	female
103	D	female
104	D	female
105	D	female
106	D	female
107	D	male
108	D	male
109	D	male
110	D	male
111	D	male
112	D	male
113	D	male
114	D	female
115	D	female
116	D	female
117	D	female
118	D	female
119	D	female
120	D	female
121	D	female
122	D	female
123	D	female
124	D	female
125	D	female
126	D	female
127	D	female
