# Supplementary material for: autopsych: An R Shiny tool for the reproducible Rasch analysis, differential item functioning, equating, and examination of group effects
Source: PLoS One. 2021 Oct 11;16(10):e0257682. doi: 10.1371/journal.pone.0257682 (PMC8505029; doi:10.1371/journal.pone.0257682)
Supplement: S4 File — (XLSX) [file pone.0257682.s006.xlsx]

## Sheet: Ordered Person Results
Participant ID

## Sheet: Ordered Item Difficulties(thres
Item names (and step category)

## Sheet: Person Results
Participant ID

## Sheet: Item Results
Item/Item Step

## Sheet: Item Thresholds
rownames(thr.df)

## Sheet: Item Frequency Categories
Item Names

## Sheet: Item Discrimination
Item Abbreviation

## Sheet: Item Fit Stats
Item Abbreviation

## Sheet: Item Correlation Matrix
Item Names

## Sheet: CTT Item Analysis
Item

[truncated: 1 more sheets: Plausible Values]
