# Supplementary material for: autopsych: An R Shiny tool for the reproducible Rasch analysis, differential item functioning, equating, and examination of group effects
Source: PLoS One. 2021 Oct 11;16(10):e0257682. doi: 10.1371/journal.pone.0257682 (PMC8505029; doi:10.1371/journal.pone.0257682)
Supplement: S5 File — (CSV) [file pone.0257682.s007.csv]

female	I0001	I0002	I0003	I0004	I0005	I0006	I0007	I0008	I0009	I0010
1	1	1	1	1	1	0	1	1	0	1
1	1	1	1	1	1	0	0	0	0	0
1	1	1	1	1	1	1	1	0	0	0
1	0	1	0	0	0	0	0	0	0	0
1	1	0	0	1	1	0	0	0	1	0
1	0	0	1	1	0	1	0	0	1	0
1	1	1	0	0	1	0	0	0	0	0
1	1	1	1	0	0	1	1	0	1	0
1	0	0	0	0	0	0	0	0	0	0
1	1	0	1	1	0	1	1	0	0	0
1	1	1	0	0	0	0	0	0	0	0
1	1	1	1	0	1	1	0	0	0	0
1	0	1	0	0	1	0	0	0	0	1
1	1	1	1	0	1	1	0	0	0	0
1	0	1	1	0	1	0	1	0	0	0
1	1	1	1	1	1	0	1	1	0	0
1	1	1	1	1	1	1	1	1	0	0
1	1	1	1	1	1	1	1	0	0	1
1	1	1	0	0	0	1	0	1	1	0
1	1	1	1	1	0	0	0	0	0	0
1	1	1	1	1	1	1	0	1	0	0
1	0	1	1	1	1	0	1	0	0	0
1	1	1	1	1	0	1	0	0	1	0
1	1	1	1	1	0	0	1	1	1	0
1	1	1	0	0	1	0	0	0	0	0
1	0	1	1	1	0	1	1	0	0	0
1	1	1	1	0	1	0	0	0	0	0
1	1	1	1	1	0	1	0	1	0	0
1	1	0	1	0	0	0	0	0	0	0
1	1	1	1	1	1	1	1	0	0	0
1	1	1	1	0	1	1	0	1	0	0
1	1	1	1	0	0	0	1	0	0	0
1	1	1	1	1	1	0	0	0	0	1
1	1	1	1	1	1	1	1	0	1	0
1	1	0	1	1	0	0	0	0	0	0
1	0	1	1	1	0	1	0	0	1	0
1	1	1	0	0	0	1	1	0	0	0
1	1	1	1	0	1	0	1	1	0	0
1	1	1	1	1	1	0	0	0	0	0
1	0	1	0	1	0	0	0	0	0	1
1	0	0	0	1	1	1	0	0	0	0
1	1	1	1	1	1	1	1	0	1	1
1	1	1	0	1	1	0	1	1	0	0
1	1	1	1	1	1	1	1	0	0	1
1	1	1	0	1	1	1	1	0	0	0
1	1	1	1	1	1	0	1	0	0	1
1	1	1	1	0	1	0	1	1	1	0
1	1	1	1	1	1	1	1	0	0	0
1	1	1	1	0	1	0	1	1	0	0
1	1	1	1	1	1	1	0	0	0	0
1	1	0	1	1	0	0	1	1	0	0
1	1	1	1	1	1	1	1	1	0	0
1	1	1	0	1	1	1	1	0	0	1
1	1	1	1	1	1	1	0	0	0	0
1	1	1	1	0	1	0	0	0	1	1
1	1	1	0	0	0	1	0	0	0	0
1	1	1	1	1	1	0	1	1	1	0
1	1	1	0	0	1	1	0	0	0	0
1	1	1	1	1	0	0	0	1	0	0
1	1	1	1	1	1	0	0	0	0	1
1	1	1	1	1	0	1	1	0	0	0
1	1	1	1	1	1	1	1	1	1	1
1	1	1	0	0	0	0	1	0	0	0
1	1	1	1	0	1	0	0	1	1	0
1	1	1	1	0	1	0	0	0	0	0
1	1	1	0	1	1	0	1	0	0	0
1	1	1	1	1	0	0	0	1	0	0
1	1	1	1	1	1	0	1	0	0	1
1	0	1	1	1	1	1	1	1	0	0
1	0	0	0	0	0	0	1	0	0	0
1	1	1	1	1	0	0	0	0	0	0
1	1	1	0	0	1	0	0	0	0	0
1	1	1	1	1	0	1	0	1	0	1
1	1	1	1	0	0	0	0	0	0	0
1	1	1	0	0	0	0	0	0	0	0
1	1	0	0	1	0	0	0	0	0	0
1	1	1	0	1	0	1	1	1	1	1
1	0	0	1	1	0	0	1	0	0	0
1	0	1	1	1	1	0	1	1	0	0
1	1	1	1	1	1	0	1	0	1	0
1	1	1	1	0	0	0	0	0	0	0
1	1	1	1	1	0	0	0	0	1	0
1	1	1	1	0	0	0	1	0	0	0
1	1	0	0	1	1	0	0	0	0	0
1	1	1	1	1	1	1	1	0	0	0
1	1	1	0	1	0	1	0	0	0	0
1	1	1	1	1	1	1	0	1	1	0
1	1	0	1	1	1	0	1	1	0	0
1	1	1	1	0	1	1	0	0	1	0
1	1	1	0	0	1	0	0	1	1	0
1	1	1	0	0	1	0	0	0	0	0
1	1	1	1	1	0	0	0	0	0	0
1	0	0	1	0	0	0	0	0	0	0
1	1	1	1	0	0	0	0	0	0	0
1	1	1	0	1	1	1	0	1	0	0
1	1	1	1	1	1	0	0	0	0	1
1	1	1	0	1	0	1	0	0	0	0
1	0	1	1	1	0	0	1	0	1	1
1	1	0	0	1	0	0	0	0	0	0
1	1	1	0	0	0	0	0	0	0	0
1	1	1	1	1	0	0	0	1	1	0
1	1	1	1	1	1	0	1	0	1	0
1	1	1	1	0	1	0	0	1	0	0
1	1	1	1	0	1	1	1	0	0	0
1	1	1	1	0	0	0	1	1	0	0
1	1	1	1	1	1	1	0	0	0	0
1	1	1	0	1	1	1	0	0	0	0
1	1	1	1	1	0	0	1	0	0	0
1	1	1	0	1	1	1	0	0	0	0
1	1	1	1	1	1	0	0	0	0	0
1	0	0	1	0	1	0	0	0	0	0
1	0	1	0	1	0	0	0	0	0	0
1	1	1	1	0	0	1	0	0	0	1
1	1	1	0	1	1	0	0	0	0	0
1	0	0	0	0	0	0	0	0	0	0
1	1	1	1	1	0	0	0	0	0	0
1	1	1	1	1	1	1	1	0	1	0
1	1	1	0	1	1	1	0	0	0	1
1	1	1	1	1	1	1	1	1	1	1
1	1	1	1	0	1	1	1	0	1	0
1	1	1	0	1	0	0	0	0	0	0
1	1	0	1	1	0	1	1	0	1	0
1	1	1	1	1	1	1	1	1	0	1
1	1	1	0	1	1	0	1	0	0	0
1	0	0	0	1	0	0	0	0	0	0
1	1	1	1	1	0	1	1	0	0	1
1	1	1	0	1	1	0	0	0	0	0
1	1	1	1	1	1	0	1	0	0	0
1	1	1	1	1	1	0	1	1	0	0
1	1	0	1	1	1	0	0	0	0	0
1	1	1	1	0	0	0	1	1	1	0
1	0	0	0	1	0	0	0	0	0	0
1	1	1	1	0	0	1	0	1	0	0
1	1	1	0	0	1	1	0	0	0	0
1	1	0	1	0	0	0	0	1	0	0
1	0	1	0	0	0	0	0	0	0	0
1	1	1	1	0	0	0	0	1	0	0
1	1	1	1	1	1	1	1	1	0	1
1	1	1	1	1	1	1	1	1	1	1
1	1	1	1	0	1	0	0	1	0	0
1	0	0	1	0	1	0	0	0	0	0
1	1	0	1	1	1	0	0	0	0	0
1	1	0	1	1	1	0	1	1	0	0
1	1	0	1	1	0	1	0	0	1	0
1	0	0	1	1	0	0	1	0	0	0
1	1	1	0	1	1	1	1	1	0	0
1	1	1	1	0	0	0	0	0	0	1
1	0	1	1	1	1	0	0	0	1	0
1	0	1	1	0	1	0	0	0	0	0
1	1	1	1	1	0	1	0	1	0	0
1	1	1	1	1	1	1	0	1	1	1
1	1	1	1	0	1	1	0	0	0	0
1	1	1	1	1	0	1	0	1	1	1
1	1	1	1	1	1	1	1	0	0	1
1	0	1	0	0	0	0	0	0	0	0
1	1	1	1	1	1	1	1	0	0	0
1	1	1	0	0	0	1	0	0	0	0
1	1	0	1	1	0	1	0	0	0	0
1	1	0	1	0	0	0	0	0	0	0
1	1	1	1	0	0	0	0	0	0	0
1	1	1	1	1	1	0	0	0	0	0
1	1	1	0	1	1	0	1	0	0	0
1	1	1	1	0	0	1	0	0	0	0
1	1	1	1	1	1	1	1	0	0	0
1	1	1	0	1	0	0	1	1	1	0
1	1	1	1	1	0	0	0	0	0	0
1	1	0	1	1	1	0	0	0	0	0
1	1	1	1	0	0	0	0	0	0	0
1	1	1	1	0	0	1	0	0	0	0
1	1	1	0	0	0	0	0	1	1	0
1	1	1	1	1	0	0	1	1	0	0
1	1	1	1	1	0	0	1	0	0	0
1	1	1	1	1	0	1	1	0	0	1
1	1	1	0	1	0	1	0	0	1	0
1	1	1	0	1	0	0	1	0	0	0
1	1	0	0	1	0	0	0	0	0	0
1	1	1	1	1	0	0	0	1	0	0
1	0	1	1	1	0	0	0	1	0	0
1	1	1	0	0	1	0	0	0	0	0
1	1	1	1	1	1	1	1	0	0	1
1	1	1	1	0	0	1	1	0	0	1
1	1	0	1	1	0	1	0	0	0	0
1	1	1	1	1	0	1	0	1	0	0
1	1	1	1	1	0	0	0	0	0	0
1	1	1	1	1	0	1	1	1	0	0
1	1	1	1	1	1	1	0	0	0	0
1	1	1	1	1	0	0	1	0	0	1
1	1	1	1	1	1	1	0	0	0	0
1	1	1	1	1	0	0	1	1	0	0
1	1	0	0	0	0	0	0	0	0	0
1	1	1	0	1	1	0	0	1	0	0
1	0	1	0	1	0	0	0	0	0	0
1	1	0	0	1	1	0	0	0	1	0
1	1	1	1	1	0	0	0	0	0	0
1	1	1	1	1	0	1	0	0	0	0
1	1	1	1	1	1	0	1	0	1	1
1	1	0	0	1	0	0	0	0	0	0
1	1	0	1	1	0	0	0	0	0	0
1	1	1	1	0	1	1	0	0	1	0
1	0	1	1	1	0	1	0	0	1	0
1	1	1	1	0	1	0	0	0	0	0
1	1	0	1	1	1	1	1	0	0	0
1	1	1	1	1	1	1	1	1	0	0
1	1	1	1	0	1	1	0	0	0	0
1	1	1	1	1	0	0	0	0	0	0
1	1	1	1	1	0	0	0	0	0	0
1	1	1	1	1	1	1	0	1	1	0
1	1	1	1	1	1	1	0	1	0	0
1	1	1	1	0	0	0	0	0	0	0
1	0	0	0	1	1	0	0	0	0	0
1	1	1	1	1	1	1	0	0	0	1
1	1	1	1	1	1	1	1	0	1	0
1	1	1	1	1	1	0	1	0	0	0
1	1	1	1	1	0	1	0	0	0	0
1	1	1	1	1	1	1	1	0	0	0
1	1	0	1	0	1	0	0	0	0	0
1	0	1	1	0	0	1	0	0	0	0
1	1	1	1	0	0	0	0	0	0	0
1	0	0	0	0	0	1	0	0	0	0
1	1	1	1	0	1	1	0	1	0	0
1	1	1	1	0	1	0	0	0	1	0
1	1	0	0	0	0	0	0	0	0	0
1	1	1	1	0	1	0	0	0	0	0
1	1	0	1	0	1	0	0	0	1	0
1	1	1	1	1	0	0	1	0	0	0
1	1	1	1	1	1	0	1	1	0	0
1	1	1	1	1	1	1	0	0	0	0
1	1	1	1	0	0	0	0	0	1	0
1	1	1	1	1	1	1	1	0	0	1
1	1	1	1	1	1	0	1	0	1	0
1	0	1	0	0	0	0	0	0	0	0
1	1	1	0	1	1	0	0	0	0	0
1	1	1	1	1	1	1	0	0	0	0
1	1	0	1	1	1	0	0	0	1	0
1	0	1	1	0	0	0	0	0	0	0
1	1	1	0	0	1	0	0	0	0	0
1	0	0	1	0	0	0	0	0	0	0
1	1	1	1	1	1	1	1	1	0	0
1	1	1	0	1	1	1	1	0	0	0
1	1	0	1	1	1	0	0	0	1	1
1	0	1	1	0	0	1	0	0	0	0
1	1	1	1	1	1	1	0	0	0	0
1	1	1	1	1	1	1	1	1	0	0
1	0	0	0	0	0	0	0	0	0	0
1	1	1	1	0	1	0	0	1	0	0
1	1	0	0	1	1	1	0	0	0	0
1	1	1	1	1	1	0	1	0	1	0
1	1	1	1	0	1	1	0	0	0	0
1	1	1	1	0	0	0	0	1	0	1
1	1	1	1	1	1	1	0	0	0	0
1	1	1	1	0	1	1	0	0	1	1
1	1	1	1	1	0	0	0	1	0	0
1	1	0	0	0	0	0	1	0	0	0
1	0	1	1	0	0	1	0	0	0	0
1	1	1	0	1	0	0	0	0	0	0
1	1	1	1	1	0	1	1	0	0	0
1	1	1	1	0	1	0	0	0	0	0
1	1	1	0	0	0	0	1	0	0	0
1	1	1	1	0	0	1	1	0	1	0
1	1	1	0	0	0	0	0	0	0	0
1	0	0	1	0	1	0	1	0	0	0
1	1	1	1	0	1	0	1	0	0	0
1	1	1	1	1	1	1	1	1	1	0
1	1	1	1	1	1	1	1	0	0	0
1	1	1	1	1	1	1	0	1	1	0
1	1	0	1	1	0	0	0	0	0	0
1	1	1	1	1	0	1	1	0	1	0
1	1	1	1	0	0	0	0	0	1	0
1	1	1	1	1	1	0	0	0	1	0
1	0	0	0	0	0	0	0	0	0	0
1	1	1	1	1	1	0	0	0	0	0
1	0	0	1	0	1	0	0	0	1	0
1	1	1	1	1	1	1	0	0	0	1
1	1	1	0	0	0	0	0	0	1	0
1	1	1	0	0	1	0	1	1	0	0
1	1	1	1	1	1	0	0	0	0	0
1	0	1	1	1	0	0	0	0	0	0
1	1	1	1	0	0	0	0	0	0	0
1	1	1	1	1	1	0	1	1	0	0
1	1	1	1	0	0	0	0	0	0	0
1	1	1	1	1	1	0	0	0	1	0
1	1	1	1	1	0	0	0	0	0	0
1	1	1	1	1	1	1	0	1	1	0
1	1	1	0	1	1	0	0	0	0	0
1	1	1	1	1	0	0	1	0	0	0
1	1	1	0	0	1	0	0	0	0	0
1	1	1	0	0	0	1	0	0	0	0
1	0	1	0	0	0	0	0	0	0	0
1	1	1	1	1	0	1	0	0	1	1
1	1	1	1	1	1	0	1	1	1	0
1	1	1	1	1	0	0	1	0	0	0
1	1	1	0	1	1	0	0	0	0	0
1	0	1	0	0	0	0	1	0	0	0
1	0	0	0	1	0	0	1	0	0	0
1	1	1	1	1	0	1	0	0	0	0
1	1	0	1	1	0	0	0	0	0	0
1	1	1	1	0	1	0	0	0	0	1
1	1	1	0	1	1	1	1	0	1	0
1	1	1	1	0	0	0	0	0	0	0
1	1	1	1	1	1	0	1	0	1	1
1	1	1	1	0	1	1	1	1	1	1
1	0	1	0	0	0	0	0	0	0	0
1	1	0	1	1	0	0	0	0	0	0
1	1	1	1	1	0	0	1	0	0	1
1	1	1	0	1	0	0	1	0	0	0
1	1	0	1	0	0	0	0	0	0	0
1	1	1	0	1	0	1	1	0	0	0
1	1	0	0	0	1	0	0	0	0	0
1	1	1	1	1	1	0	0	0	0	1
1	1	1	1	0	1	0	0	0	0	0
1	1	1	1	0	1	1	1	0	0	0
1	0	0	1	0	1	0	1	0	0	0
1	0	1	0	0	0	0	1	1	0	0
1	1	1	0	1	0	1	0	0	0	0
1	1	1	1	1	1	1	1	0	0	0
1	1	1	0	1	1	1	0	0	0	0
1	0	1	1	1	1	1	0	0	0	0
1	0	0	0	1	0	0	0	0	0	0
1	1	1	0	0	0	0	0	0	0	0
1	1	1	1	1	1	1	1	0	0	1
1	1	0	1	1	1	1	0	0	0	0
1	1	1	1	1	1	1	0	1	0	0
1	1	1	1	0	0	0	1	0	0	0
1	1	1	0	0	0	1	0	0	0	0
1	1	1	1	1	1	1	1	0	0	0
1	1	1	1	1	1	1	1	1	0	1
1	1	1	1	0	1	1	0	0	0	0
1	0	0	0	0	0	0	0	0	0	0
1	1	1	1	0	0	0	0	1	0	0
1	1	0	1	1	1	0	0	0	0	0
1	1	1	1	0	0	1	0	0	0	1
1	1	1	1	0	1	0	1	0	0	0
1	1	1	1	1	0	1	0	0	0	0
1	1	0	1	1	0	0	0	1	1	0
1	1	0	0	1	0	0	1	0	0	1
1	1	1	0	0	0	0	0	1	0	0
1	1	1	1	1	1	1	1	0	1	0
1	1	1	0	1	1	0	1	0	1	0
1	1	1	0	1	1	1	1	0	0	0
1	1	0	1	0	1	0	0	1	0	0
1	0	0	0	1	0	0	0	0	0	0
1	1	1	1	1	0	0	0	0	0	0
1	1	1	0	1	1	0	1	0	1	0
1	1	0	1	1	0	0	0	0	0	0
1	1	0	1	1	1	0	0	0	1	0
1	1	1	1	1	0	0	0	0	0	0
1	1	1	1	1	1	1	1	0	1	0
1	1	1	1	0	0	1	1	0	0	0
1	1	1	1	0	0	1	1	1	0	0
1	1	1	0	0	0	1	1	0	0	0
1	1	1	1	1	0	1	1	0	0	0
1	1	1	1	0	0	0	1	0	0	0
1	1	1	1	1	1	1	1	1	0	1
1	1	0	1	1	1	1	0	0	0	0
1	1	0	1	0	0	0	0	0	0	0
1	1	1	1	1	0	0	0	0	0	0
1	0	0	0	0	1	0	0	0	0	0
1	1	1	0	1	1	0	1	0	1	0
1	0	1	0	0	0	1	0	0	0	0
1	1	1	1	1	0	1	1	0	1	0
1	1	1	1	1	1	0	1	0	0	1
1	1	1	1	1	1	0	1	0	0	0
1	0	1	1	0	0	1	0	0	0	0
1	1	1	1	1	1	0	0	0	0	1
1	0	1	1	1	0	1	0	1	0	0
1	1	1	1	1	0	0	0	0	0	1
1	0	1	1	1	0	1	0	0	0	0
1	1	1	1	1	1	1	0	1	0	0
1	1	1	1	1	0	0	0	0	1	0
1	1	1	0	0	0	0	0	0	0	0
1	1	1	1	1	1	1	0	1	0	0
1	1	1	1	1	1	1	1	0	0	0
1	1	1	1	1	0	1	1	1	0	0
1	1	1	1	1	1	1	0	0	0	0
1	1	1	1	1	0	1	0	0	0	1
1	1	1	1	1	0	1	1	1	0	1
1	1	1	1	1	1	0	1	1	0	0
1	1	1	1	0	0	0	1	1	0	0
1	1	1	0	1	1	0	1	1	0	1
1	1	1	1	0	0	1	0	0	0	0
1	1	1	1	0	0	0	0	0	0	0
1	1	0	1	1	1	1	1	0	0	0
1	0	1	0	0	0	1	0	0	0	0
1	1	0	1	0	0	0	0	0	0	0
1	1	1	0	0	1	0	0	0	0	0
1	1	1	0	0	0	0	0	0	1	0
1	0	1	0	0	0	0	0	0	0	0
1	1	1	1	1	1	1	1	1	0	0
1	1	0	1	0	0	0	0	0	0	0
1	1	1	1	1	0	0	0	0	1	1
1	1	1	1	1	0	0	0	0	0	0
1	1	1	1	1	1	0	0	1	1	0
1	1	1	1	1	1	1	1	1	1	0
1	0	0	0	1	0	0	0	0	0	0
1	1	1	1	1	1	0	1	0	0	0
1	1	1	1	1	0	1	1	0	1	0
1	1	0	1	1	1	1	1	1	0	0
1	0	1	0	0	1	1	0	0	1	0
1	1	1	0	1	0	0	0	0	0	0
1	1	1	1	1	1	1	1	0	0	0
1	1	1	1	1	1	0	1	0	1	0
1	1	0	1	0	1	0	0	0	0	0
1	1	1	0	1	0	0	0	0	0	0
1	1	0	0	0	0	0	0	0	0	0
1	1	1	1	0	0	0	1	0	0	0
1	1	1	1	1	1	0	0	1	0	0
1	0	1	0	1	0	0	0	0	0	0
1	1	1	0	1	0	0	1	0	0	1
1	1	1	1	0	1	1	1	0	1	0
1	1	1	1	0	0	1	0	0	1	0
1	1	1	1	1	1	1	1	1	0	1
1	1	0	0	0	0	0	0	0	0	0
1	1	1	1	0	0	1	0	0	0	1
1	1	1	1	1	0	0	0	0	0	0
1	1	1	1	1	0	0	0	1	1	0
1	1	1	0	0	1	0	1	0	0	0
1	1	1	1	1	1	1	0	0	0	1
1	1	0	1	0	0	0	0	0	0	0
1	1	1	1	1	1	1	1	0	1	0
1	1	1	0	0	1	0	1	0	0	0
1	0	0	1	1	0	1	1	0	1	0
1	0	1	0	1	0	0	0	0	0	0
1	1	0	1	1	0	0	0	0	0	0
1	1	1	1	1	1	1	1	0	1	0
1	1	0	1	1	1	1	1	0	0	0
1	1	0	1	1	1	0	0	0	0	0
1	0	1	0	1	1	1	0	1	0	0
1	0	1	1	0	0	0	0	0	0	0
1	1	0	0	0	0	0	0	0	0	0
1	1	1	1	0	1	0	0	0	0	0
1	1	1	1	1	1	1	0	1	1	0
1	0	1	1	1	0	0	0	0	0	0
1	1	1	1	1	0	0	1	0	0	0
1	1	1	1	1	0	0	0	0	0	0
1	1	1	0	1	1	1	0	0	0	0
1	1	1	1	1	1	1	1	1	0	0
1	1	1	1	1	1	0	1	0	0	0
1	1	1	1	1	1	1	1	0	0	0
1	1	1	1	0	1	1	0	1	0	0
1	1	1	1	1	0	0	0	0	0	0
1	0	1	0	1	1	0	1	0	1	0
1	0	1	1	0	1	0	0	0	0	0
1	1	1	0	0	0	0	0	0	0	0
1	1	1	1	1	1	1	1	1	0	0
1	1	1	1	1	1	1	0	0	0	0
1	1	1	0	0	1	0	0	0	0	0
1	0	1	1	1	1	0	0	0	0	0
1	1	1	0	1	0	0	0	0	0	0
1	1	0	1	1	0	1	1	0	0	0
1	1	1	1	1	1	1	1	0	1	0
1	1	1	1	1	1	1	1	1	1	1
1	1	1	1	1	1	1	1	1	0	0
1	1	1	1	1	0	0	1	0	0	0
1	1	1	1	0	0	1	0	0	0	0
1	1	1	0	0	0	0	0	0	0	0
1	1	1	1	0	1	0	1	0	0	0
1	1	1	1	0	0	1	0	0	1	0
1	1	0	0	0	0	0	0	0	0	0
1	1	1	0	0	0	0	0	1	0	0
1	1	1	1	1	1	1	0	0	0	0
1	1	0	1	0	1	1	0	0	0	0
1	1	0	1	0	0	0	1	0	0	0
1	1	1	1	0	0	0	0	0	0	0
1	1	1	0	0	1	0	0	0	0	0
1	0	0	0	0	0	0	0	0	0	0
1	1	0	0	0	1	0	1	0	0	0
1	1	1	1	0	0	0	1	0	0	0
1	1	1	1	0	1	0	0	0	0	0
1	1	1	1	0	0	1	1	1	0	1
1	1	1	1	0	1	0	1	0	0	0
1	1	1	0	1	0	1	0	0	0	0
1	1	1	1	1	0	1	1	0	0	1
1	1	1	1	1	0	0	0	1	0	0
1	1	1	1	0	0	0	0	1	0	1
1	1	0	0	1	1	1	1	1	0	1
1	1	1	1	1	1	1	0	1	1	0
1	1	1	1	1	1	1	1	0	0	1
1	1	1	1	1	0	1	1	0	1	0
1	1	0	0	0	1	0	0	0	0	0
1	1	1	0	0	1	0	0	0	1	0
1	1	1	1	1	0	1	1	0	0	0
1	1	0	1	1	1	1	1	0	0	0
1	1	1	1	0	1	0	0	0	0	0
1	0	1	0	0	1	0	0	0	0	0
1	1	1	1	1	1	0	0	1	0	0
1	1	1	0	1	0	0	0	0	1	0
1	1	0	1	0	1	0	0	0	0	0
1	1	0	1	0	0	1	0	1	0	0
1	1	1	0	0	1	1	1	1	0	0
1	1	1	1	1	1	0	0	0	0	0
1	1	0	1	1	0	1	0	0	0	1
1	1	1	1	1	1	1	1	1	1	0
1	1	1	1	1	0	0	0	0	0	0
1	1	0	1	1	1	0	0	1	1	1
1	1	1	1	1	1	1	0	1	1	0
1	1	0	1	0	1	1	0	1	0	0
1	1	1	1	0	1	0	1	0	1	0
1	1	1	1	0	0	1	0	0	0	0
1	1	1	1	1	1	0	0	0	0	0
1	1	1	0	1	0	0	1	0	0	0
2	1	1	1	1	0	0	0	0	0	0
2	1	1	1	1	1	1	1	1	0	0
2	1	1	1	1	1	1	1	1	0	1
2	1	1	1	0	0	0	0	0	0	0
2	1	1	1	1	0	1	0	0	0	0
2	0	1	0	0	0	1	0	0	0	0
2	1	1	1	0	1	0	1	0	0	0
2	0	0	1	1	1	1	1	0	0	0
2	1	1	1	1	1	1	1	1	0	0
2	1	1	1	0	0	0	0	0	1	0
2	1	1	1	0	0	1	0	0	0	0
2	1	0	0	1	0	0	1	1	1	0
2	1	1	1	1	1	0	1	0	1	0
2	1	1	1	1	1	1	1	1	1	1
2	1	1	1	1	1	1	1	0	1	1
2	1	1	1	1	1	1	1	1	1	0
2	1	0	1	1	0	0	1	1	0	0
2	1	0	0	0	1	1	0	0	0	0
2	1	1	1	0	1	1	0	1	1	0
2	1	0	0	1	1	0	0	0	0	0
2	1	1	1	0	1	1	0	1	0	0
2	1	1	1	0	1	1	0	0	1	0
2	1	1	1	1	1	0	0	1	0	0
2	1	1	1	1	1	1	1	1	1	0
2	1	1	1	1	1	1	1	0	0	0
2	1	1	1	0	0	0	0	0	0	0
2	1	1	1	1	0	0	0	0	0	0
2	1	1	1	0	1	1	0	0	0	0
2	0	1	1	1	0	1	0	0	0	0
2	1	1	1	1	1	1	0	1	0	0
2	1	1	0	0	1	1	0	0	0	0
2	1	0	1	0	0	1	1	0	1	0
2	1	1	1	1	0	1	0	0	0	0
2	1	1	1	0	1	0	0	0	1	0
2	1	1	1	1	1	1	0	0	0	0
2	1	1	1	1	1	1	0	0	0	0
2	1	1	1	1	1	0	0	0	1	0
2	1	1	0	1	1	1	1	0	1	1
2	1	1	1	0	1	0	0	1	0	0
2	1	1	1	1	1	1	1	0	0	0
2	1	1	1	1	1	1	1	0	0	0
2	1	1	0	0	0	0	0	0	0	0
2	0	0	0	0	0	0	0	0	0	0
2	1	1	0	0	0	1	0	0	0	0
2	1	1	0	0	0	1	0	0	0	0
2	1	1	0	0	0	1	0	0	0	0
2	1	1	0	1	1	1	1	0	0	0
2	1	1	1	1	0	1	1	0	1	0
2	1	0	0	1	0	0	1	1	0	0
2	0	1	0	1	0	0	0	0	0	0
2	0	0	0	0	0	0	0	1	0	0
2	1	1	1	0	1	0	0	0	0	0
2	1	1	0	1	1	1	0	1	0	1
2	1	1	0	0	0	0	0	0	0	0
2	1	1	1	1	0	1	1	1	0	0
2	1	1	0	0	0	1	0	0	0	0
2	0	1	1	1	0	0	0	0	1	0
2	1	0	0	1	0	0	0	0	0	0
2	1	1	0	1	0	1	1	0	0	0
2	1	0	1	1	1	0	0	0	0	0
2	0	1	1	1	1	0	1	1	0	0
2	1	1	0	0	0	0	1	0	0	0
2	1	1	0	0	0	0	0	0	0	0
2	1	1	1	0	1	0	0	0	0	0
2	1	0	0	0	0	0	0	0	0	0
2	1	1	1	0	0	1	1	0	0	0
2	0	1	0	0	0	0	0	0	0	0
2	1	1	1	0	0	1	0	0	0	1
2	1	1	1	1	1	1	1	1	1	1
2	1	1	1	0	0	0	0	1	0	0
2	1	1	1	1	1	0	0	0	0	0
2	1	1	1	1	0	0	0	0	0	0
2	1	1	1	1	1	1	0	0	0	1
2	1	0	1	1	1	1	1	0	0	0
2	1	1	1	1	0	0	1	0	0	0
2	1	0	1	0	0	0	0	0	0	0
2	1	0	1	1	1	0	0	0	0	1
2	0	1	0	0	0	0	0	0	0	0
2	0	1	0	1	0	0	0	0	0	0
2	0	0	1	0	1	1	1	0	0	0
2	1	1	1	0	0	0	0	0	1	0
2	0	0	0	0	0	0	1	0	0	0
2	1	1	0	1	1	1	1	0	0	0
2	1	1	0	0	0	0	0	0	0	0
2	0	1	1	1	0	0	0	0	0	0
2	1	1	1	1	1	0	0	0	0	0
2	0	1	1	1	1	0	0	1	1	1
2	1	1	0	0	1	1	0	0	0	0
2	1	1	1	1	0	1	0	1	0	1
2	0	0	1	0	0	0	0	0	0	0
2	1	1	0	1	0	0	0	1	0	0
2	1	0	1	1	1	1	1	1	1	0
2	1	1	1	0	1	1	1	1	0	0
2	1	1	0	0	0	0	0	0	0	0
2	1	1	0	1	0	0	0	0	0	0
2	0	1	1	0	1	0	1	0	0	0
2	1	0	1	1	0	1	0	0	0	1
2	1	1	1	0	1	1	0	0	0	0
2	1	0	0	1	0	0	0	0	0	0
2	1	1	1	1	0	0	1	1	0	0
2	1	1	1	1	0	0	0	0	0	0
2	1	1	1	1	1	0	0	0	0	0
2	1	1	1	1	1	0	1	1	0	0
2	0	0	1	1	0	1	0	0	0	0
2	0	1	1	0	0	1	0	0	0	0
2	1	0	1	1	1	1	0	0	0	0
2	1	1	1	0	1	1	1	0	1	0
2	1	0	0	0	1	1	0	0	1	0
2	1	1	0	1	1	1	1	1	1	0
2	1	1	1	0	0	0	0	0	0	0
2	1	1	1	1	0	1	0	1	1	0
2	0	1	0	0	0	0	1	0	0	0
2	0	0	0	0	0	0	0	0	0	0
2	0	1	0	0	0	1	0	0	0	0
2	0	1	1	0	0	1	0	0	0	0
2	1	1	1	1	1	1	1	1	1	0
2	1	1	1	1	1	1	1	0	0	1
2	1	1	1	1	1	1	0	0	0	0
2	0	1	1	0	0	1	0	0	1	0
2	1	1	1	1	1	0	0	0	0	0
2	1	1	1	1	1	1	0	0	0	0
2	0	1	0	1	0	1	0	0	0	0
2	0	1	1	0	1	1	0	0	0	0
2	1	1	1	1	0	0	1	0	0	0
2	1	1	1	1	0	1	1	0	0	0
2	1	1	0	1	0	0	0	0	0	0
2	1	1	0	0	0	0	0	0	0	0
2	0	1	1	0	0	0	0	0	0	0
2	1	0	0	0	0	1	1	0	0	0
2	1	1	1	1	1	0	1	0	0	0
2	1	1	0	1	0	0	0	0	0	0
2	1	1	0	1	0	1	0	0	0	0
2	1	0	1	0	0	1	0	0	0	0
2	1	1	1	0	1	0	0	0	0	0
2	0	1	0	0	0	1	0	0	0	0
2	1	1	1	0	1	0	0	0	0	0
2	1	1	0	1	1	0	0	0	0	1
2	1	1	1	1	1	0	0	0	0	0
2	1	1	1	1	1	1	1	1	0	0
2	1	1	1	1	0	0	0	1	0	0
2	0	1	1	0	0	1	0	0	1	0
2	1	1	0	1	0	0	0	1	0	0
2	1	0	1	1	0	0	0	0	0	0
2	1	1	1	0	1	0	0	0	0	0
2	1	1	1	1	0	0	0	0	0	0
2	0	1	0	0	0	0	1	0	0	0
2	0	1	1	0	0	0	1	0	0	0
2	0	1	0	0	0	0	0	1	0	0
2	1	1	1	1	0	1	1	0	0	0
2	1	1	1	0	1	1	0	1	0	0
2	1	1	1	0	1	0	0	0	0	0
2	1	1	1	1	0	0	1	0	0	0
2	1	1	1	1	0	0	0	0	1	0
2	0	0	1	0	0	1	1	0	0	0
2	1	1	1	1	1	1	1	0	1	0
2	1	0	0	1	0	1	0	0	0	0
2	1	1	1	1	1	0	0	0	0	0
2	1	1	1	1	0	0	0	0	0	0
2	1	0	1	0	0	0	0	0	0	0
2	1	0	1	1	1	0	1	1	0	1
2	0	1	1	0	0	0	0	0	0	0
2	1	1	0	1	1	1	0	0	0	0
2	1	1	1	0	1	0	0	0	1	0
2	1	1	0	0	0	0	0	0	1	0
2	0	0	0	0	0	0	0	0	0	0
2	1	0	0	1	0	0	0	0	0	0
2	1	1	0	1	1	1	0	1	0	0
2	1	1	1	1	1	1	0	0	1	0
2	0	1	1	0	0	1	1	0	0	0
2	1	1	1	1	0	0	1	0	0	0
2	1	1	1	0	1	0	0	0	0	0
2	1	1	1	0	1	1	0	1	0	0
2	1	1	1	1	1	0	0	0	1	1
2	1	1	1	0	0	0	1	0	0	0
2	1	1	1	1	1	1	0	1	1	0
2	1	1	1	0	0	1	0	1	0	0
2	1	1	0	0	1	1	0	1	0	1
2	0	1	1	1	0	1	0	1	0	0
2	1	1	1	0	0	1	0	0	0	0
2	1	1	1	0	1	0	0	0	0	0
2	1	1	1	1	1	0	0	0	0	0
2	1	1	1	1	1	1	1	1	1	0
2	0	1	0	1	1	1	1	1	1	1
2	1	1	0	1	0	1	0	1	0	0
2	1	1	1	0	0	0	0	1	0	0
2	1	1	1	1	1	0	1	1	0	0
2	1	0	0	1	0	0	0	0	0	0
2	0	1	1	1	0	1	0	0	0	0
2	1	1	1	1	0	1	0	0	0	0
2	0	1	1	0	0	0	1	0	1	0
2	1	1	1	0	0	1	0	0	0	0
2	0	1	0	0	0	0	0	0	0	0
2	1	1	1	1	1	1	1	1	1	0
2	1	1	1	1	0	0	0	0	1	0
2	1	1	1	1	0	1	0	0	0	0
2	1	0	1	0	0	1	0	0	0	0
2	1	1	1	0	0	0	0	0	0	0
2	1	0	0	1	0	1	0	0	0	0
2	1	0	0	0	1	0	1	0	0	0
2	1	1	1	1	1	0	1	0	0	1
2	1	0	0	1	0	1	0	0	0	0
2	0	1	1	0	1	0	0	0	0	0
2	0	1	1	0	1	0	0	0	0	0
2	1	0	1	1	1	0	0	0	0	0
2	1	1	1	0	0	0	1	0	0	0
2	1	1	1	1	1	1	1	0	0	0
2	1	1	1	1	1	0	0	1	1	0
2	1	1	1	1	0	1	0	0	0	0
2	1	1	1	1	1	1	1	0	1	0
2	1	1	1	0	1	1	0	0	0	0
2	1	0	0	0	0	0	0	0	0	0
2	1	0	0	1	1	0	0	0	0	0
2	1	1	1	1	1	1	1	0	0	0
2	1	1	0	0	0	0	0	0	0	0
2	1	1	1	1	1	1	1	1	1	0
2	1	1	1	1	0	0	0	0	1	0
2	1	0	1	1	1	1	0	0	0	0
2	1	1	1	1	1	1	1	1	1	0
2	0	1	1	0	0	0	1	0	0	0
2	1	1	0	1	1	0	0	1	1	0
2	0	1	0	0	0	0	0	0	0	0
2	1	1	1	1	0	0	0	0	0	0
2	1	0	1	1	1	0	1	0	0	0
2	1	1	1	1	1	1	1	1	0	0
2	1	1	0	0	0	1	0	0	0	0
2	1	0	1	0	0	0	0	0	0	0
2	1	0	0	1	0	0	1	0	0	0
2	1	0	1	1	1	1	0	0	0	0
2	1	1	1	0	0	0	0	0	1	0
2	0	1	1	0	0	0	1	0	0	0
2	1	1	1	1	0	1	0	1	1	0
2	0	1	1	0	1	1	1	1	0	0
2	1	1	0	0	0	0	0	0	0	0
2	1	1	0	0	0	0	1	0	0	0
2	1	1	0	1	1	1	0	0	1	0
2	1	1	1	1	1	0	1	0	0	0
2	1	1	1	0	0	0	0	0	0	0
2	1	1	0	0	0	1	1	1	1	0
2	1	0	0	1	1	0	1	0	0	0
2	1	1	1	1	1	0	0	0	1	0
2	0	1	1	0	1	0	0	0	0	0
2	0	1	0	0	0	0	0	0	0	0
2	1	0	1	1	1	1	0	0	0	0
2	1	1	1	1	1	1	1	0	1	0
2	1	1	1	0	1	1	1	0	0	0
2	1	1	1	1	0	1	0	1	0	1
2	1	1	0	1	0	0	0	0	0	0
2	1	1	1	1	1	1	1	1	0	1
2	0	1	0	0	0	0	0	0	0	0
2	1	1	1	0	0	1	0	1	0	0
2	1	1	1	1	1	0	1	1	0	0
2	0	0	0	0	0	0	0	0	0	0
2	1	0	0	0	0	1	0	0	0	0
2	1	0	1	0	0	0	0	0	0	0
2	1	1	1	1	0	0	1	1	1	0
2	1	1	1	0	1	1	1	0	1	1
2	1	1	1	0	0	1	0	0	0	0
2	0	1	1	0	0	1	0	0	0	0
2	0	1	1	1	0	0	0	0	0	0
2	1	1	1	1	1	1	1	0	1	0
2	1	0	1	1	1	0	0	0	0	0
2	1	1	1	1	1	0	1	0	0	0
2	0	0	0	0	0	0	0	0	0	0
2	1	1	1	0	0	1	0	1	0	0
2	0	1	1	1	1	0	0	0	0	0
2	1	1	0	1	0	1	1	1	0	0
2	1	1	1	1	0	1	0	0	0	0
2	0	1	0	0	0	0	0	0	1	0
2	1	1	1	0	0	0	0	0	0	1
2	1	0	0	0	1	1	0	0	0	0
2	1	1	1	1	0	1	0	0	0	0
2	1	1	0	0	1	1	0	0	0	0
2	1	1	0	1	0	1	1	0	0	0
2	1	1	1	1	1	1	1	1	1	1
2	0	1	0	0	0	0	0	0	0	0
2	1	1	1	1	1	1	1	1	0	0
2	1	1	0	1	1	1	0	0	0	0
2	1	1	1	1	0	1	0	0	1	0
2	1	1	1	0	1	1	0	0	0	1
2	1	1	1	1	1	1	1	1	0	0
2	1	1	1	0	0	0	1	0	0	0
2	1	1	0	0	0	0	1	0	0	0
2	1	1	1	1	1	0	1	0	1	0
2	1	1	1	1	1	1	1	0	0	0
2	1	1	1	1	1	1	0	0	0	0
2	1	1	1	0	1	1	0	1	0	0
2	1	1	1	0	1	1	0	1	0	0
2	1	1	0	0	1	0	0	0	0	0
2	1	1	1	0	1	1	0	0	1	0
2	0	0	0	0	0	0	0	0	0	0
2	1	0	1	0	0	0	0	0	0	0
2	1	1	1	0	0	0	0	0	0	0
2	1	1	1	1	0	1	0	1	1	0
2	1	1	1	1	1	1	0	0	0	0
2	1	1	1	1	0	1	0	0	0	0
2	1	1	1	0	0	1	0	0	0	0
2	1	1	0	1	0	1	0	0	0	0
2	0	1	0	0	0	1	0	0	0	0
2	1	1	1	1	1	1	1	0	0	0
2	1	1	1	1	1	1	1	1	0	1
2	1	1	1	1	0	0	1	0	0	1
2	1	1	1	1	0	1	0	0	0	0
2	1	1	1	1	0	1	0	0	0	0
2	1	0	0	0	0	0	0	1	0	0
2	1	1	0	1	1	1	0	0	0	0
2	0	1	0	0	1	0	0	0	0	0
2	0	0	1	0	0	0	1	0	0	0
2	1	0	1	1	0	1	0	0	0	0
2	1	1	1	1	1	1	1	0	0	0
2	1	1	1	1	1	1	0	1	0	0
2	1	1	1	1	1	1	1	0	0	0
2	1	1	0	0	0	1	0	0	0	0
2	1	1	1	1	1	1	1	1	1	0
2	1	1	0	0	1	1	1	0	0	0
2	1	0	0	0	1	0	0	0	0	0
2	1	1	1	0	0	0	0	0	0	0
2	0	1	1	1	0	1	0	0	0	0
2	1	1	0	1	0	0	0	0	0	0
2	1	1	1	1	1	1	1	0	0	1
2	1	1	0	0	0	0	1	0	0	0
2	1	1	0	0	1	1	0	0	0	0
2	1	1	0	0	0	0	1	0	0	0
2	1	0	0	1	0	0	0	1	1	0
2	1	1	1	1	1	1	0	1	0	0
2	0	0	1	0	0	0	0	0	0	0
2	1	1	0	1	1	0	0	0	0	0
2	1	0	1	0	0	0	0	0	0	0
2	0	1	1	0	0	0	1	1	0	0
2	1	1	1	0	0	1	1	0	0	1
2	1	1	0	0	1	1	0	0	0	0
2	1	1	1	0	0	0	0	0	0	0
2	1	1	1	0	0	1	0	0	0	0
2	1	1	1	0	0	1	0	0	1	0
2	0	0	1	0	0	1	1	0	1	0
2	1	1	0	1	0	0	1	1	0	0
2	1	1	1	1	0	1	0	1	1	0
2	1	1	1	0	0	0	0	0	1	0
2	0	1	1	0	1	0	0	0	0	0
2	1	1	1	1	0	0	0	0	0	0
2	1	0	0	1	1	1	1	1	0	0
2	1	1	1	1	0	1	0	0	0	0
2	1	0	0	0	0	0	0	0	0	0
2	1	0	1	1	0	1	1	0	1	0
2	0	1	1	1	1	1	1	1	0	0
2	1	1	1	1	1	0	0	0	0	0
2	1	1	1	1	1	1	1	1	1	0
2	1	1	1	1	0	1	0	0	0	0
2	1	1	0	0	0	0	0	0	0	0
2	0	1	1	1	1	0	0	1	0	0
2	1	1	1	0	0	0	0	0	0	0
2	1	1	1	1	1	1	0	0	0	0
2	1	1	1	1	1	0	0	0	0	0
2	1	1	0	0	0	1	1	0	1	0
2	1	1	1	0	1	1	1	1	1	1
2	1	0	0	1	1	1	0	0	0	0
2	0	1	0	0	0	0	0	0	0	0
2	1	1	1	0	0	1	1	0	0	1
2	1	1	1	0	1	1	1	1	0	0
2	1	1	1	1	1	1	1	0	0	0
2	1	0	0	0	0	1	0	0	0	0
2	1	1	1	1	0	0	0	0	0	0
2	1	1	1	1	0	0	1	0	1	0
2	1	1	1	1	1	1	1	0	1	1
2	0	1	1	1	1	1	1	0	1	0
2	0	1	1	0	0	0	0	0	0	0
2	0	1	0	0	0	0	0	0	0	0
2	1	0	1	1	0	0	1	0	0	0
2	1	1	1	0	0	0	0	0	0	0
2	1	1	1	1	0	1	1	0	0	1
2	1	1	1	0	1	1	0	0	0	0
2	1	1	1	1	0	0	0	0	0	0
2	1	1	0	1	0	1	1	0	0	0
2	1	1	1	1	0	1	0	1	0	0
2	0	1	0	0	0	0	0	0	0	0
2	1	0	1	1	1	1	1	1	1	0
2	1	1	1	1	1	0	1	0	0	0
2	1	1	1	0	1	0	0	0	0	0
2	0	1	1	1	0	0	1	0	1	0
2	0	1	0	0	0	0	0	0	0	0
2	1	1	1	1	1	1	0	0	0	1
2	1	1	0	1	0	1	1	1	0	0
2	1	1	1	1	0	0	0	1	0	0
2	1	1	1	1	1	1	0	1	0	0
2	1	1	1	0	0	1	0	0	0	0
2	1	1	1	1	0	0	1	0	0	0
2	0	0	0	0	1	0	0	0	0	0
2	1	1	0	0	0	1	1	0	0	0
2	1	1	1	1	1	1	0	1	1	0
2	1	1	1	1	1	0	0	1	1	0
2	1	1	1	0	0	0	1	1	0	0
2	1	1	0	1	0	1	0	0	1	0
2	1	0	1	1	0	1	0	1	0	0
2	1	1	0	1	0	0	0	0	0	0
2	1	1	1	0	1	0	0	1	1	0
2	1	1	1	0	0	0	0	0	0	1
2	1	1	1	1	0	1	1	1	0	0
2	1	0	0	0	0	0	0	0	0	0
2	1	1	0	0	0	1	0	0	0	0
2	1	1	1	1	0	1	0	0	0	0
2	1	1	0	1	1	1	0	0	0	0
2	1	1	0	1	1	0	1	1	1	0
2	1	1	1	1	1	0	0	1	0	0
2	1	1	1	1	0	1	0	0	0	0
2	1	1	1	0	0	0	0	0	0	0
2	1	0	0	0	1	1	0	0	0	0
2	1	1	0	1	1	0	0	0	0	0
2	1	1	1	1	1	1	1	1	0	1
2	1	1	1	1	1	1	0	0	0	0
2	1	1	0	1	1	1	0	0	0	0
2	1	1	1	0	0	0	1	0	0	0
2	1	0	1	1	1	1	1	0	0	0
2	1	1	1	1	0	0	0	0	0	0
2	1	1	1	1	0	0	0	0	1	0
2	1	1	1	0	0	0	0	0	0	0
2	1	0	1	1	0	1	0	0	0	0
2	1	1	1	1	1	0	0	0	0	0
2	1	1	1	1	0	0	0	0	0	0
2	1	1	1	1	0	1	0	1	0	0
2	1	1	1	1	0	1	0	0	1	0
2	1	1	1	1	0	1	1	0	0	0
2	1	1	0	0	1	1	0	0	0	0
2	0	0	0	0	0	0	0	0	0	0
2	1	1	1	0	1	0	0	0	0	0
2	0	1	1	1	0	1	1	1	0	0
2	1	0	0	0	0	0	1	0	0	0
2	1	1	1	1	1	0	0	0	0	0
2	1	0	1	0	1	1	1	0	0	0
2	1	1	0	0	1	1	0	0	0	0
2	1	1	1	1	1	1	0	1	0	0
2	1	1	0	1	0	0	1	0	0	0
2	1	1	1	1	1	1	1	1	1	0
2	1	1	1	0	0	0	0	0	0	0
2	1	1	1	1	1	1	1	0	0	1
2	0	1	1	1	1	1	1	0	0	0
2	1	1	1	0	0	0	0	1	0	0
2	1	0	1	1	0	0	0	0	0	0
2	1	0	0	0	0	0	0	0	0	0
2	1	0	1	1	1	1	0	0	0	0
2	1	0	1	0	0	1	0	0	0	0
2	0	1	0	0	0	0	0	0	0	0
2	1	1	0	0	1	1	0	1	0	0
2	1	1	1	1	1	1	1	0	0	0
2	1	1	0	1	1	1	0	0	1	0
2	1	1	0	1	0	0	1	0	0	0
2	1	1	1	1	0	0	0	1	0	0
2	1	1	0	1	0	1	0	1	0	0
2	1	1	1	0	1	1	0	0	0	0
2	1	1	1	1	0	0	0	0	0	0
2	0	0	1	0	0	0	0	0	0	0
2	1	1	1	1	0	1	0	0	1	0
2	1	1	1	0	0	0	0	0	0	0
2	0	1	1	1	1	0	0	0	0	0
2	1	1	0	0	0	0	0	0	0	0
2	1	0	0	1	0	1	0	0	0	0
2	1	1	1	1	1	0	1	1	0	0
2	1	1	0	0	1	0	0	0	0	0
2	0	1	1	0	1	1	0	0	0	0
2	1	1	1	0	1	1	1	0	0	0
2	0	0	1	0	1	0	0	0	0	0
2	1	1	0	1	0	0	0	0	0	0
2	1	1	1	1	0	1	1	1	0	0
2	1	0	0	0	1	0	0	0	0	0
2	1	1	1	0	1	1	0	0	0	0
2	0	0	0	1	0	0	0	0	0	0
2	1	0	0	1	0	0	1	0	0	0
2	1	1	0	1	0	1	0	0	0	0
2	1	0	0	1	0	1	0	0	0	0
2	1	1	0	0	0	0	0	0	0	0
2	1	1	0	0	1	0	0	0	0	0
2	1	1	1	0	0	1	1	0	0	0
2	1	1	0	0	0	1	0	0	0	0
2	1	1	0	1	1	0	0	0	0	0
2	1	1	1	1	0	0	0	1	0	0
2	1	0	0	1	0	1	1	1	0	0
2	1	1	1	1	1	1	1	1	0	0
2	1	1	1	1	1	0	0	1	0	1
2	0	1	0	1	1	0	0	0	0	0
2	0	1	1	1	1	0	0	0	0	0
2	0	0	0	0	0	0	0	0	0	0
2	1	1	1	1	1	1	1	1	0	0
2	1	0	1	0	0	0	0	1	0	0
2	1	1	1	1	1	0	0	0	0	0
2	1	0	1	1	0	0	0	1	0	0
2	1	1	0	1	0	0	0	0	0	0
2	1	1	1	1	1	1	1	1	1	0
2	1	1	1	0	1	1	0	0	0	0
2	1	1	1	1	1	0	0	1	0	0
2	1	1	0	0	0	0	0	0	0	1
2	1	1	1	1	1	1	1	0	0	0
2	1	1	0	1	0	0	0	0	0	0
2	1	0	1	0	1	1	0	0	0	0
2	1	0	1	0	0	1	1	1	0	0
2	1	1	0	1	0	0	1	1	0	0
2	1	0	1	1	0	0	0	0	0	1
2	1	1	1	1	0	0	0	0	0	0
2	1	1	1	1	1	1	0	1	0	0
2	1	0	1	1	0	0	0	1	0	0
2	0	1	1	0	0	1	0	0	1	0
2	1	1	1	1	0	1	0	1	0	0
2	0	1	0	1	0	0	1	0	0	0
