# Supplementary material for: autopsych: An R Shiny tool for the reproducible Rasch analysis, differential item functioning, equating, and examination of group effects
Source: PLoS One. 2021 Oct 11;16(10):e0257682. doi: 10.1371/journal.pone.0257682 (PMC8505029; doi:10.1371/journal.pone.0257682)
Supplement: S7 File — (CSV) [file pone.0257682.s009.csv]

Item.31	Item.32	Item.33	Item.34	Item.35	Item.36	Item.37	Item.38	Item.39	Item.40	Item.41	Item.42	Item.43	Item.44	Item.45	Item.46	Item.47	Item.48	Item.49	Item.50	Item.51	Item.52	Item.53	Item.54	Item.55	Item.56	Item.57	Item.58	Item.59	Item.60	Item.61	Item.62	Item.63	Item.64	Item.65	Item.66	Item.67	Item.68	Item.69	Item.70
1	1	0	1	0	0	0	0	1	0	1	0	0	1	0	0	0	0	0	0	0	0	1	0	0	0	0	0	0	0	0	0	0	0	0	0	0	1	0	0
0	0	0	0	0	1	0	0	0	1	0	0	0	0	0	0	0	1	0	0	0	0	0	0	0	0	0	0	0	1	0	0	0	0	0	0	0	0	0	0
1	0	0	1	1	0	0	0	0	0	0	0	0	0	1	1	0	0	0	1	0	0	0	0	0	0	0	0	0	0	0	0	0	0	0	0	0	0	0	0
1	0	1	0	1	0	1	1	0	1	0	0	0	1	0	0	1	0	0	0	1	0	0	0	0	0	0	0	0	0	0	0	0	0	0	0	0	1	0	0
0	1	0	1	0	1	0	0	1	0	0	1	0	0	0	1	0	0	0	1	0	0	0	0	0	0	0	0	0	0	0	0	0	0	0	0	0	0	0	0
0	0	0	0	0	1	0	0	1	1	0	0	0	0	0	0	0	0	1	0	1	0	0	1	0	0	0	0	0	0	0	0	0	1	0	0	0	0	0	0
0	0	1	0	0	0	0	0	0	0	0	0	1	0	1	0	0	0	0	0	0	0	0	1	0	0	0	0	0	0	0	0	0	0	0	0	1	0	0	0
0	0	0	1	1	0	0	0	1	0	1	1	1	0	0	0	0	0	0	1	0	1	1	0	0	0	0	0	0	0	0	0	0	0	0	0	0	0	0	0
1	0	1	1	1	0	0	0	0	0	0	0	0	0	0	0	0	0	1	1	0	0	0	0	0	0	0	0	0	0	0	0	0	0	0	0	0	0	0	0
1	0	0	1	0	0	0	0	0	0	0	0	1	0	0	1	0	0	1	0	0	0	0	0	0	0	0	0	0	0	0	0	1	0	0	0	0	0	0	0
0	1	0	1	0	0	0	0	1	0	0	0	0	1	0	0	0	0	0	0	0	0	0	0	0	0	0	0	0	0	0	0	0	1	0	0	0	0	0	0
1	1	0	0	0	0	1	0	0	0	1	0	0	0	0	0	0	0	0	0	0	0	0	0	1	0	0	0	0	0	0	0	0	0	0	0	0	0	0	0
1	0	0	1	1	1	1	0	1	0	0	0	0	0	0	0	0	0	0	0	0	0	0	0	0	0	0	0	0	0	0	0	0	0	0	1	0	0	0	0
0	1	1	1	0	0	1	0	0	0	1	0	1	0	0	1	0	1	0	0	0	0	0	0	0	0	0	0	0	0	0	0	0	0	0	0	0	0	0	0
0	1	0	1	1	0	0	0	0	1	0	0	0	1	1	0	1	1	1	0	0	0	0	0	0	0	0	0	0	0	0	0	0	0	0	0	0	0	0	0
1	1	1	0	0	0	1	0	0	0	1	1	0	1	1	0	0	0	0	0	0	0	0	1	0	0	0	0	0	0	0	0	0	0	0	0	0	1	0	0
0	1	1	0	1	0	1	1	0	1	0	0	0	0	0	1	1	0	0	0	0	0	0	0	0	1	0	0	0	0	0	0	0	0	0	0	0	0	0	0
1	0	0	1	1	1	1	0	0	1	0	1	0	1	0	0	0	0	1	0	0	1	0	0	0	0	0	0	0	0	0	0	0	0	0	0	0	0	0	0
1	0	0	1	1	0	1	0	0	1	0	1	0	0	1	0	0	1	0	1	0	0	1	0	0	0	0	0	0	0	0	0	0	0	0	0	0	0	0	0
1	1	1	0	1	0	1	0	1	1	0	0	0	0	0	0	0	0	0	0	0	1	0	1	0	0	0	0	0	0	0	0	0	0	0	0	0	0	0	0
1	1	1	0	0	0	0	0	1	0	1	1	0	0	0	0	0	0	0	0	0	0	0	1	0	0	0	0	0	0	0	0	0	0	0	0	0	0	0	0
1	1	1	0	1	1	1	1	0	1	0	0	0	0	0	1	0	0	0	1	0	0	0	0	1	0	0	0	0	0	0	0	0	0	0	0	0	0	0	0
0	1	1	1	1	0	1	0	0	0	1	0	0	0	0	0	0	0	0	0	0	0	0	0	0	0	0	0	0	0	0	0	0	0	0	0	0	0	1	0
0	1	1	0	0	0	0	0	1	0	1	1	0	0	0	1	0	0	0	0	0	0	0	0	1	0	0	0	0	1	0	0	1	0	0	0	0	0	0	0
1	0	0	1	0	1	1	0	0	0	0	0	0	0	1	0	0	1	0	0	0	0	0	1	0	0	0	0	0	0	0	0	0	0	0	0	0	0	0	0
1	1	0	0	0	0	1	0	0	0	0	0	0	0	1	1	0	0	0	1	1	0	0	0	0	0	0	0	0	0	0	0	0	0	0	0	0	0	0	0
0	0	0	0	0	0	0	0	0	0	0	0	1	0	0	0	0	0	0	0	1	0	0	0	0	0	0	0	0	0	0	0	1	0	0	0	0	0	0	0
1	0	0	1	1	0	1	0	1	0	0	0	1	0	1	0	0	0	0	0	0	0	0	0	1	0	0	0	0	0	0	0	0	0	0	0	0	0	0	0
1	0	1	0	1	0	1	1	0	0	0	1	0	1	1	0	0	0	0	0	0	0	0	0	0	0	0	0	0	0	0	0	0	0	0	0	0	0	0	0
1	1	0	0	1	0	0	0	0	0	0	1	0	0	1	0	0	0	0	0	0	0	0	0	0	0	0	0	1	0	1	0	0	0	0	0	0	0	0	0
0	1	1	1	0	1	0	1	0	0	0	0	1	0	0	0	1	0	0	0	0	0	0	0	0	0	0	0	0	0	0	0	0	0	0	0	0	0	0	0
0	0	0	1	0	0	0	0	0	0	0	0	1	0	1	0	1	0	1	0	0	0	1	0	0	0	0	0	0	0	0	0	0	0	0	0	0	0	0	0
1	0	0	1	1	1	1	0	1	0	0	0	0	0	0	0	0	0	0	0	0	1	0	0	1	0	0	0	0	0	0	0	0	0	0	0	0	0	0	0
0	0	0	0	0	1	0	1	0	0	0	0	0	1	1	0	0	0	0	0	0	0	0	0	0	0	0	0	0	0	0	0	0	0	0	0	0	0	0	0
1	1	0	0	1	1	0	0	0	1	0	0	0	0	0	0	0	0	0	0	0	0	0	0	0	0	0	0	0	0	0	1	0	1	0	0	0	0	0	0
1	1	0	1	1	0	1	0	0	0	0	0	1	0	0	0	1	0	0	0	0	0	0	0	0	0	0	0	0	0	0	0	0	0	0	0	0	0	0	0
1	0	1	0	1	0	0	1	0	1	0	0	0	1	0	0	0	0	0	1	0	0	0	0	1	0	0	0	0	0	0	0	0	0	0	0	0	0	0	0
1	1	0	1	0	0	0	0	0	1	1	1	0	0	0	0	1	0	1	0	0	0	0	0	0	0	1	0	0	0	0	0	0	0	0	0	0	0	0	1
1	0	0	1	1	1	0	0	0	0	0	1	0	0	0	0	0	1	1	0	0	0	0	0	0	0	0	0	0	0	0	0	0	0	0	0	0	0	0	0
0	1	1	1	0	0	0	0	0	0	1	0	1	0	1	0	0	0	0	0	0	0	0	0	0	0	0	0	0	1	0	0	0	0	0	0	0	0	0	0
0	0	0	0	1	1	1	0	0	1	0	0	0	0	1	1	1	1	0	0	0	0	0	0	0	0	0	0	0	0	0	0	0	0	0	0	1	0	0	0
1	1	1	1	1	0	0	1	1	0	0	0	0	0	0	0	1	0	0	0	0	0	0	0	0	0	0	1	0	1	0	0	1	0	0	0	0	0	0	0
1	1	1	1	0	0	1	1	1	0	0	0	0	0	0	1	0	0	0	0	0	0	0	0	1	0	0	0	0	0	0	1	0	0	0	0	0	0	0	0
1	1	0	0	0	1	1	1	1	1	1	0	1	1	0	0	0	0	0	0	0	0	0	0	0	0	0	0	0	0	1	0	0	0	0	0	0	0	0	0
1	1	1	0	0	0	0	1	0	0	0	0	0	0	0	0	0	0	0	0	1	0	0	0	0	0	0	0	0	0	0	0	0	0	0	0	0	0	0	0
0	0	0	1	1	0	0	1	0	0	0	0	0	0	0	0	0	1	0	1	0	1	0	0	0	0	0	0	0	0	0	0	0	0	0	0	0	0	0	0
0	0	0	0	1	1	0	0	1	1	0	1	1	0	0	0	1	0	0	0	1	0	1	0	0	0	0	0	0	0	0	0	0	0	0	0	0	0	0	0
0	0	0	1	1	1	1	0	1	1	0	0	0	1	1	0	1	0	1	0	0	0	0	0	0	0	0	0	0	0	0	0	0	0	0	0	1	0	0	0
1	0	0	1	0	1	0	0	0	1	0	1	1	0	0	0	0	0	1	0	0	0	0	0	0	1	1	0	0	0	0	0	0	0	0	0	0	0	0	0
1	0	0	0	0	0	0	0	1	0	0	0	0	0	0	0	0	1	0	0	0	0	0	0	0	0	0	0	0	0	0	0	0	0	0	0	0	0	0	0
1	1	1	1	1	1	1	0	1	0	0	0	0	0	0	0	0	0	0	0	0	0	0	0	0	0	0	0	0	0	0	0	0	1	0	0	0	0	0	0
1	0	1	0	1	0	0	1	0	1	1	0	1	0	0	0	1	0	0	0	0	0	0	0	1	0	0	0	0	0	0	0	0	0	0	0	0	0	0	0
1	0	0	0	1	1	1	1	0	0	0	1	0	0	0	1	0	1	1	0	0	0	0	0	0	0	0	0	0	0	0	0	0	0	0	0	0	0	0	0
1	0	1	0	1	1	1	0	1	1	1	0	0	0	0	0	0	0	0	0	0	0	0	1	0	0	0	0	0	0	1	0	0	0	0	0	0	0	0	0
0	1	1	1	0	0	1	0	0	0	0	0	1	0	0	0	0	0	0	0	0	0	0	0	0	0	0	0	0	0	0	0	0	0	0	0	0	0	0	0
0	1	0	1	1	0	1	1	0	0	1	1	1	0	0	0	0	0	0	0	0	0	0	0	0	0	0	0	0	1	0	0	0	1	0	0	0	0	0	0
1	1	0	1	1	1	1	1	0	1	0	0	0	0	0	0	1	0	0	0	0	0	0	0	0	0	0	0	0	0	0	0	0	0	0	0	0	0	0	0
1	0	1	0	0	1	1	0	1	0	0	0	0	1	0	0	0	0	0	0	0	1	0	0	0	0	0	0	0	0	0	0	0	0	0	0	1	0	0	0
1	1	0	0	0	0	0	0	1	0	0	0	0	0	0	0	0	1	1	1	0	0	0	0	0	0	0	0	0	0	0	0	0	0	0	0	0	0	0	0
0	1	0	0	1	1	1	1	1	1	0	0	1	0	0	1	0	0	1	0	0	0	0	0	0	0	0	0	0	0	0	0	0	0	0	0	0	0	0	0
1	0	1	0	1	0	0	1	0	0	0	1	1	0	1	0	0	1	0	1	0	0	0	0	0	1	0	0	0	0	0	0	0	0	0	0	1	0	0	0
1	0	0	1	0	1	1	0	0	0	1	0	0	1	0	1	0	0	0	0	0	0	0	0	0	0	0	0	1	0	0	1	0	0	0	0	0	0	0	0
0	1	0	0	0	0	0	1	1	1	0	0	1	1	0	0	0	1	1	0	1	0	1	0	1	0	0	0	0	0	0	0	1	0	0	0	0	0	0	1
0	0	0	0	0	0	1	1	1	1	0	0	0	0	0	0	0	0	0	0	1	0	0	0	0	0	1	0	0	0	0	0	0	0	0	0	0	0	0	0
0	0	1	1	1	1	0	0	0	0	0	1	0	0	0	0	0	0	0	0	0	0	0	0	1	0	0	0	0	0	0	0	0	0	0	0	0	0	0	0
1	1	0	1	0	1	1	0	0	0	0	0	0	0	0	1	1	0	0	0	0	0	0	1	0	0	0	0	0	0	0	0	0	0	0	0	0	0	0	0
1	0	1	1	1	1	1	1	0	0	0	0	1	1	0	0	0	0	0	0	0	0	0	0	0	0	0	0	0	0	0	0	1	0	0	0	0	0	1	0
1	1	0	1	1	1	0	1	0	1	0	1	0	1	0	0	1	1	0	0	1	0	0	0	1	0	0	0	0	0	0	0	1	0	0	0	0	0	0	0
0	0	0	1	0	1	1	1	0	1	1	0	0	1	1	0	0	0	0	0	0	0	0	0	1	1	0	0	0	0	0	0	0	0	0	0	0	0	0	0
0	0	0	1	0	0	0	0	1	1	0	0	1	0	0	0	0	0	0	0	0	0	1	0	1	0	0	0	0	0	0	0	0	0	1	0	0	0	0	0
1	0	1	0	1	1	1	1	0	0	0	0	0	0	0	0	0	1	0	0	0	1	1	0	0	0	0	0	0	0	0	0	1	0	0	0	0	0	0	0
1	1	0	1	0	1	0	0	0	1	0	0	0	0	0	1	0	0	0	0	0	0	0	0	0	0	1	1	0	0	0	0	0	0	0	0	0	0	0	0
1	1	0	0	1	0	0	1	0	0	0	0	0	1	1	0	0	0	0	0	1	1	0	0	1	0	0	0	0	0	0	0	0	0	0	0	0	0	0	0
1	1	0	0	1	1	1	0	1	0	1	1	0	0	0	0	0	0	1	0	0	0	0	0	0	1	0	0	0	0	0	0	0	0	0	0	0	0	0	0
0	1	1	0	0	1	1	0	0	1	1	1	1	1	0	0	0	0	0	1	0	0	0	0	0	0	0	0	0	0	1	0	0	0	0	0	0	0	0	0
1	1	1	1	1	1	1	0	0	0	0	0	0	0	0	0	1	0	0	0	0	1	0	0	0	0	0	0	0	0	0	0	0	0	0	0	0	0	0	0
1	1	1	1	0	1	0	1	0	0	1	1	1	0	1	0	1	0	0	0	0	0	0	0	0	0	0	0	0	0	0	0	0	0	0	0	0	0	0	0
0	0	1	0	0	1	0	0	0	1	0	0	0	1	0	1	0	0	0	0	0	0	0	0	1	0	0	0	0	0	1	0	0	0	0	0	0	0	0	0
0	1	0	1	1	1	1	0	1	0	0	0	1	0	0	1	0	0	0	0	0	0	0	0	0	0	0	0	0	0	0	0	0	0	0	0	0	0	0	0
0	0	1	0	1	1	0	0	0	0	0	0	0	1	0	0	0	0	1	0	1	0	0	0	0	0	0	0	0	0	1	0	0	1	1	0	1	0	0	0
1	1	0	0	0	0	1	1	0	0	0	0	0	0	1	0	0	1	1	1	0	0	0	0	0	0	0	0	0	0	0	0	0	0	0	0	0	0	0	0
1	1	0	0	0	0	0	0	0	1	0	0	0	1	0	0	0	0	0	0	0	0	0	0	0	0	0	1	0	0	0	0	0	0	0	0	0	0	0	0
0	0	1	0	0	0	0	1	1	1	1	1	1	0	1	0	0	0	0	0	1	0	0	0	0	0	0	0	0	0	0	0	0	0	0	0	0	0	0	0
0	1	0	0	0	1	0	0	0	1	1	0	1	0	1	1	1	0	0	1	1	0	0	0	0	1	0	0	0	0	0	0	0	0	0	0	0	0	1	0
0	0	0	1	1	0	0	0	0	0	0	0	0	1	0	0	0	1	1	1	0	1	0	1	0	0	0	0	0	0	0	0	1	0	0	0	0	0	0	0
1	1	0	0	1	1	1	0	1	1	0	0	0	0	0	0	0	0	0	0	0	0	0	0	0	0	0	0	0	1	0	0	0	0	0	0	0	0	0	0
1	1	1	1	1	0	1	1	1	0	1	0	0	1	0	0	0	1	0	0	0	0	0	0	0	1	1	0	0	0	0	0	0	0	0	0	0	1	0	0
0	1	1	1	0	1	1	0	1	1	0	0	0	0	0	0	0	1	1	0	0	0	0	0	0	0	0	0	0	0	1	0	0	0	0	0	0	0	0	0
0	1	1	1	1	1	0	0	0	0	0	0	0	0	0	0	1	0	0	0	0	0	0	0	0	0	0	0	0	0	0	0	1	0	0	0	0	0	0	0
1	1	0	0	0	0	0	0	0	0	0	0	0	0	1	1	0	1	0	0	1	0	1	0	1	0	0	0	0	0	0	0	0	0	0	0	0	0	0	0
1	0	0	1	0	0	1	1	1	1	0	0	1	0	0	1	0	0	0	0	0	0	1	0	0	0	0	0	0	0	0	0	0	0	0	0	0	0	0	0
1	1	1	0	1	1	1	0	0	1	0	0	0	1	0	0	0	1	0	0	0	0	0	0	0	0	0	0	0	0	0	0	0	0	0	0	0	0	0	0
0	1	1	0	1	1	1	1	1	1	0	0	1	1	0	1	1	0	0	0	0	1	0	0	0	0	0	0	0	1	0	0	0	0	0	0	0	0	0	0
1	0	1	1	1	1	0	0	1	0	0	0	1	1	1	0	1	0	1	0	0	0	0	1	0	0	0	1	0	0	0	0	0	0	0	0	0	0	0	0
0	0	1	1	1	0	0	1	1	0	1	0	1	0	0	0	0	1	0	0	0	0	0	0	0	0	1	0	0	0	0	0	0	0	0	0	0	0	0	0
1	1	1	0	1	0	1	0	0	0	1	0	1	0	1	0	0	0	0	1	0	0	0	0	0	0	0	0	0	0	0	0	1	0	0	0	0	0	1	0
1	0	0	1	1	0	0	0	1	0	1	0	1	1	0	0	0	1	0	0	0	0	0	0	1	0	1	1	0	0	0	0	0	0	0	0	0	0	0	0
1	0	0	0	1	1	1	1	0	0	0	1	0	0	0	0	0	1	0	0	0	0	0	0	0	0	1	0	0	0	0	0	0	0	0	0	0	0	0	0
1	1	0	0	0	1	1	1	0	1	0	0	1	1	1	0	0	0	0	0	1	0	0	0	0	0	1	0	0	0	1	0	0	0	0	0	0	0	0	0
1	0	0	1	1	0	1	0	1	1	1	1	1	0	0	1	0	0	1	0	0	0	1	0	0	0	0	0	0	0	0	0	0	0	0	0	0	0	0	0
1	0	0	0	1	0	1	0	0	1	1	1	0	1	0	0	1	0	0	1	1	0	1	0	0	0	0	0	0	1	0	0	0	0	0	0	0	0	0	0
1	1	0	1	1	0	1	0	0	0	1	1	0	0	0	0	0	0	0	0	1	1	0	0	0	0	0	0	0	0	0	0	0	0	0	1	0	0	0	0
1	1	0	0	0	1	1	1	0	1	0	0	1	1	0	0	0	0	1	0	0	1	0	1	0	0	1	0	0	0	0	0	0	0	0	0	0	0	0	0
1	0	1	0	0	1	1	0	0	0	0	0	1	1	1	0	0	0	0	1	0	0	0	0	0	0	1	0	0	0	0	0	0	1	0	0	0	0	0	0
0	1	1	0	0	0	0	1	0	0	0	1	1	0	0	0	1	1	0	0	1	0	0	0	0	0	0	0	0	0	0	0	0	0	0	0	0	0	0	0
0	0	0	1	0	1	0	0	0	0	0	1	0	1	1	0	1	1	1	0	1	0	0	0	1	0	0	0	0	0	0	0	0	0	0	0	0	0	0	0
0	0	1	1	1	1	0	1	1	0	1	0	0	0	0	0	1	1	0	0	0	0	0	0	0	0	1	0	0	0	1	0	0	0	0	0	0	0	0	0
1	1	0	1	1	1	1	1	0	1	0	0	0	1	0	0	0	1	0	0	1	0	0	0	1	0	0	0	0	0	0	0	0	0	0	0	0	0	0	0
1	1	1	1	0	0	1	1	0	1	0	0	0	0	0	0	0	1	0	0	0	0	0	0	0	0	0	0	0	0	0	0	0	0	0	0	0	0	0	0
1	0	1	1	0	0	1	0	1	1	1	1	1	1	0	0	0	0	0	0	1	1	0	1	1	0	0	0	0	0	0	0	0	0	0	0	0	0	0	0
0	1	1	0	1	0	0	1	0	1	0	1	1	0	0	0	0	0	0	0	0	0	0	0	0	0	0	0	1	0	0	0	0	0	0	0	0	0	0	0
1	1	1	0	1	1	0	1	0	0	1	0	0	0	0	1	1	0	0	0	1	0	1	0	0	1	0	0	0	0	0	0	0	0	1	0	0	0	0	0
0	1	1	0	0	1	0	0	1	1	1	0	1	0	0	0	1	0	0	0	0	0	0	0	1	0	0	0	0	0	0	0	0	0	1	0	0	0	0	0
1	0	1	1	1	1	0	0	0	1	0	0	0	0	0	0	0	0	0	0	1	0	0	0	1	0	1	0	0	0	0	1	0	0	0	0	0	0	0	0
1	1	1	1	1	1	0	1	0	0	0	0	1	0	1	0	0	0	1	0	0	0	0	1	0	0	0	0	0	0	0	0	0	0	0	0	0	0	0	0
0	1	1	0	1	1	1	1	1	0	0	1	0	1	1	0	1	1	1	1	1	0	0	0	0	0	0	0	0	0	0	0	0	0	0	0	0	0	0	0
0	1	1	1	1	1	1	0	0	0	1	0	0	0	0	0	0	1	1	1	0	1	0	0	0	0	1	0	0	0	0	0	0	0	0	0	0	0	0	0
1	1	1	1	1	0	0	0	0	0	1	1	0	0	1	0	0	0	0	0	0	1	0	0	0	0	0	0	0	0	0	0	1	1	0	0	0	0	0	0
1	1	0	0	0	0	0	1	1	1	1	1	0	0	1	0	1	0	0	1	0	0	0	0	0	0	0	0	0	0	0	0	0	0	0	0	0	0	0	0
1	1	1	1	0	1	0	1	0	1	0	0	0	1	0	0	0	0	1	0	0	0	1	0	0	0	0	1	0	0	0	0	0	0	0	0	1	0	0	0
1	1	0	1	0	1	0	1	0	0	0	0	0	1	0	1	0	0	1	0	1	0	0	0	1	0	0	0	0	0	0	0	0	0	1	0	0	0	0	0
1	0	1	1	0	0	1	1	1	1	1	1	0	0	1	0	1	0	1	0	1	0	0	0	0	0	0	0	0	0	0	0	0	0	0	0	0	1	0	0
1	0	1	1	1	0	0	0	1	1	1	1	0	0	1	1	1	0	0	0	0	1	0	0	0	0	0	0	0	1	0	0	0	0	0	0	0	0	0	0
0	1	1	0	1	1	1	1	0	0	0	0	0	1	0	1	1	1	0	0	0	0	0	1	1	0	0	0	0	0	0	0	0	0	1	0	0	0	0	0
1	1	0	1	0	1	1	1	0	1	0	0	0	0	0	0	1	1	0	0	0	0	0	0	0	1	0	0	0	0	0	0	0	0	0	0	0	0	0	0
0	1	0	1	0	0	1	1	0	0	0	1	0	0	1	1	0	0	0	0	0	0	1	0	1	0	0	0	0	0	0	0	0	0	0	0	1	0	0	0
0	0	0	0	0	0	0	1	1	1	0	1	1	0	0	0	0	0	0	0	0	0	0	0	0	0	0	1	1	0	0	0	0	0	0	0	0	0	0	0
1	1	1	1	0	1	1	0	0	1	0	0	1	0	0	1	0	0	1	0	0	0	0	1	0	0	1	0	0	1	0	0	0	0	0	0	1	0	0	0
1	1	1	1	1	1	0	1	0	0	0	1	1	0	0	1	0	1	0	0	1	0	0	0	1	1	0	0	0	0	1	0	0	0	1	0	0	0	0	0
0	0	1	0	1	1	0	0	1	1	1	1	0	0	1	0	0	0	0	0	0	0	1	1	0	0	0	0	0	0	0	0	0	0	0	0	0	0	0	0
1	0	0	0	1	1	1	1	0	1	0	1	0	0	1	0	0	0	0	1	0	1	0	0	0	0	1	0	1	0	0	0	0	0	0	0	0	0	1	0
1	0	1	0	1	0	0	0	1	0	0	0	0	1	0	0	1	1	0	0	0	0	0	0	0	0	0	1	0	0	0	0	0	0	0	0	0	0	0	1
1	0	1	1	1	1	0	1	1	0	0	1	1	0	1	0	0	0	0	0	0	0	0	0	0	0	0	0	0	0	0	1	0	0	0	0	0	0	0	0
1	0	1	0	1	1	1	1	1	1	0	0	1	1	0	0	0	1	0	1	1	0	0	0	0	0	0	0	0	0	0	0	0	0	0	0	0	0	0	0
1	1	1	0	1	0	1	1	0	1	1	1	1	1	0	0	0	0	0	0	0	0	0	0	0	0	0	0	0	0	0	0	0	1	0	0	0	0	0	0
0	1	1	0	1	0	1	1	0	1	1	0	0	0	1	1	1	0	0	0	0	0	0	1	0	0	0	0	0	0	0	0	0	0	0	0	0	0	0	0
1	1	0	1	1	0	1	1	0	0	1	1	1	0	0	0	0	0	0	1	1	0	1	1	0	0	0	0	0	0	0	0	0	0	0	0	0	0	0	1
1	1	0	0	0	1	1	1	0	1	0	1	1	0	1	1	0	0	0	1	1	0	0	0	0	0	0	0	0	0	0	0	0	0	0	0	0	0	0	0
1	1	0	0	0	1	1	0	0	1	0	1	1	1	0	1	0	1	1	1	0	0	0	0	0	1	0	0	0	0	0	1	0	0	0	0	0	0	0	1
1	1	0	1	1	1	1	1	0	1	0	1	1	0	1	0	1	0	0	0	0	0	0	0	0	0	0	0	0	1	0	0	0	0	0	0	0	0	0	0
0	1	1	0	0	1	1	0	1	0	1	0	0	0	1	1	0	1	0	0	1	0	0	1	0	1	1	0	0	0	0	0	0	0	0	0	0	0	0	0
1	1	0	1	1	1	0	1	1	1	0	1	0	1	0	1	0	0	0	0	0	0	0	0	1	0	0	0	0	0	0	0	0	0	0	0	0	0	0	0
1	1	1	0	1	1	0	1	1	0	1	0	0	0	0	1	0	0	1	0	0	1	1	0	0	0	0	1	0	0	0	0	0	0	0	0	0	0	0	0
1	1	1	1	0	0	0	0	1	0	0	1	1	0	1	0	0	1	0	1	0	0	0	1	0	0	1	0	0	0	0	0	0	0	0	0	0	1	0	0
1	1	1	1	1	1	0	1	0	1	1	1	1	0	1	0	0	0	1	0	0	0	1	0	0	1	0	0	0	1	0	0	0	0	0	0	0	0	0	0
1	1	1	0	1	1	1	1	1	1	0	0	1	1	0	1	0	0	0	0	1	1	1	0	0	0	1	0	0	1	0	0	0	0	0	0	0	0	0	0
0	1	0	1	1	1	1	1	1	1	0	1	1	1	0	0	1	1	1	0	0	0	0	1	0	1	0	1	0	1	0	0	1	0	0	1	0	0	0	0
1	1	1	0	0	1	1	1	0	0	1	1	1	0	0	0	0	0	0	0	1	0	0	0	0	1	0	1	1	0	0	0	0	0	0	0	0	0	0	0
0	0	1	1	1	0	1	1	1	0	0	1	0	1	0	0	0	1	1	0	0	0	1	0	0	0	0	0	0	0	1	1	1	1	0	0	0	0	0	0
1	0	1	1	0	1	1	1	1	0	1	1	0	0	0	0	1	0	0	0	1	0	0	0	1	0	0	0	0	0	0	0	0	0	0	0	0	0	0	0
1	1	1	1	0	1	0	0	0	1	0	0	0	0	0	0	0	0	0	0	0	0	0	1	0	0	0	0	0	0	0	1	1	0	0	0	0	0	0	0
1	0	1	1	1	1	1	0	1	1	1	1	0	1	1	0	0	0	0	1	1	0	0	0	0	0	0	0	1	0	0	1	0	0	0	0	0	0	0	0
1	1	1	0	1	0	0	1	1	1	1	0	0	0	0	1	1	0	0	1	0	1	0	0	0	1	0	0	0	0	1	0	0	0	0	0	0	0	0	0
1	1	1	0	0	1	0	0	0	1	1	0	0	1	1	0	0	0	0	0	0	0	0	0	0	0	0	1	0	0	1	0	0	1	0	0	0	0	0	0
1	0	1	1	1	1	1	1	0	0	1	1	1	1	0	1	1	0	0	1	1	1	0	1	0	0	1	0	0	0	0	0	0	0	0	0	1	0	0	0
1	1	0	0	1	1	1	0	0	1	1	0	1	0	1	0	1	0	0	0	0	1	0	0	0	0	0	0	0	0	0	1	0	0	0	0	0	0	0	0
1	1	1	1	1	0	1	1	0	1	0	1	0	0	0	1	0	1	1	0	0	0	0	0	0	0	0	0	0	1	0	0	0	0	0	0	0	0	0	0
0	0	1	1	1	1	0	0	1	1	0	1	0	1	1	0	1	0	1	0	0	0	0	1	0	0	1	0	0	0	0	0	0	0	0	0	0	0	0	0
1	1	0	0	1	0	1	1	1	0	0	1	0	1	0	1	0	0	0	0	0	0	0	0	1	0	0	0	0	0	0	0	0	1	0	0	0	0	0	0
1	1	1	0	1	0	1	1	0	0	0	0	1	0	0	0	1	0	0	0	0	0	0	0	0	0	0	0	0	0	1	0	0	0	0	0	0	0	0	0
1	0	1	1	0	1	1	1	1	0	0	1	1	1	1	1	1	0	0	1	0	1	1	1	1	0	0	0	0	0	0	0	1	0	0	0	0	0	0	0
1	1	1	1	0	0	1	1	0	0	1	0	1	1	0	1	0	0	0	0	0	0	1	0	0	0	0	0	0	0	0	0	0	0	0	0	1	0	0	0
1	1	0	1	1	1	1	1	1	1	1	1	1	0	0	0	1	0	0	1	0	0	0	0	0	1	0	1	0	0	0	0	1	0	0	0	1	0	1	0
1	1	0	0	1	1	1	1	1	1	0	0	1	1	0	0	1	0	1	0	0	0	0	0	1	0	0	0	0	1	0	0	0	0	0	0	0	0	0	0
1	1	0	0	0	1	1	1	1	1	1	1	0	0	1	1	1	0	1	0	1	0	0	0	1	0	0	0	0	0	1	0	0	0	0	0	0	0	0	0
1	1	1	1	1	1	1	1	1	1	1	0	1	1	0	1	1	0	1	1	0	0	0	0	0	0	1	0	1	0	0	0	0	0	0	0	0	0	0	0
0	1	1	1	1	1	1	1	0	1	0	1	1	0	1	1	1	0	1	1	0	0	0	0	1	0	0	0	0	0	0	0	0	0	0	0	0	0	0	0
0	1	1	1	1	1	1	1	0	1	0	1	1	0	0	0	0	1	0	1	0	0	0	0	0	0	0	0	0	0	0	0	0	0	0	0	0	0	0	0
1	1	0	1	1	0	1	1	1	0	1	1	0	0	1	1	0	0	1	1	0	0	0	0	1	0	0	0	0	0	0	0	0	0	0	0	0	0	0	0
1	0	1	1	1	1	0	1	0	0	0	1	0	0	0	0	0	0	1	1	1	0	0	0	0	0	0	0	0	0	0	0	0	0	0	0	1	0	0	0
1	1	1	1	0	1	0	0	0	0	0	0	1	0	1	1	1	0	0	0	1	1	0	1	1	1	0	0	0	0	0	0	1	0	0	0	0	0	0	0
0	1	1	1	1	1	0	0	1	0	1	1	0	1	0	1	1	1	0	0	0	0	1	0	0	0	0	1	0	0	0	0	0	0	1	0	0	0	1	0
0	0	1	1	0	0	1	1	0	1	1	1	0	1	0	0	0	1	0	1	0	0	0	0	0	0	0	1	0	0	0	0	0	0	0	1	1	0	0	0
0	1	0	0	1	0	1	1	0	1	1	0	0	0	1	0	0	0	0	1	0	1	1	0	1	0	0	1	0	0	0	1	0	0	0	0	0	0	0	0
1	1	1	1	1	1	1	1	1	1	0	0	1	1	0	0	1	1	1	1	0	0	0	0	0	0	0	0	1	0	0	0	1	0	0	0	0	0	0	0
1	1	1	0	0	0	0	1	1	0	0	1	0	1	1	0	0	0	0	0	0	0	1	0	0	0	0	0	0	0	0	0	0	1	0	0	0	0	0	0
1	1	1	0	0	0	1	0	1	0	0	1	0	0	0	0	1	0	0	0	0	1	1	0	0	0	0	0	0	0	0	0	0	0	0	0	0	0	0	0
1	0	0	1	1	0	1	0	1	1	1	0	0	0	1	0	0	0	1	0	1	0	0	1	0	0	0	0	0	0	0	0	0	0	0	0	0	0	0	0
1	0	0	0	1	0	1	1	1	1	1	0	0	0	0	0	1	0	1	0	0	1	0	1	0	0	0	0	0	0	0	0	0	0	1	0	1	0	0	0
1	1	1	0	0	0	1	1	1	0	0	0	1	1	0	1	0	0	0	0	0	1	0	0	1	0	1	0	0	0	1	0	0	0	0	1	0	0	0	0
1	1	1	1	1	1	1	1	1	0	1	0	1	1	1	1	0	1	1	1	1	0	1	0	0	1	0	0	0	0	1	1	0	0	0	0	0	0	0	0
1	0	1	1	1	0	1	0	1	1	0	1	1	1	1	0	1	1	0	1	1	0	0	0	0	1	0	1	0	0	0	0	0	0	0	1	0	0	0	0
1	1	0	1	0	1	1	1	1	0	0	0	0	0	0	1	0	1	1	1	1	0	1	0	0	1	0	0	0	0	0	1	0	0	0	0	0	0	0	0
0	0	1	0	1	1	1	1	1	0	1	1	0	1	0	0	0	0	0	0	0	1	0	1	1	1	0	0	0	0	0	0	0	1	0	0	0	0	1	0
1	1	0	1	0	1	0	1	1	0	1	1	0	1	1	1	1	0	1	0	1	1	1	0	0	1	1	0	0	0	0	0	0	0	1	0	0	0	0	0
1	1	1	1	1	0	1	1	1	1	1	1	0	1	1	0	0	0	1	0	1	1	0	1	1	0	1	0	0	1	0	0	0	0	0	0	0	0	0	1
1	1	1	0	1	1	1	1	1	1	1	0	0	1	1	0	1	0	0	0	0	1	0	1	0	0	0	0	1	0	0	0	0	0	1	1	0	0	0	0
1	1	1	1	0	1	1	1	1	0	0	1	0	1	0	1	0	0	1	0	0	0	0	1	1	1	1	1	0	0	0	0	1	0	0	0	0	0	0	0
0	1	0	1	0	0	1	1	0	1	1	1	1	1	1	0	0	0	0	1	0	0	1	0	0	0	0	0	0	1	0	0	0	0	0	0	0	0	0	0
1	0	1	1	1	1	1	1	0	0	0	0	1	1	1	0	1	1	0	0	0	0	0	0	1	1	1	0	0	0	0	0	0	0	0	0	0	0	0	0
0	1	1	1	1	1	1	1	1	1	0	0	1	1	0	1	0	1	0	1	1	0	0	0	0	0	0	0	0	0	0	0	0	0	0	1	0	0	0	0
1	1	1	1	1	1	1	1	1	0	1	1	1	0	0	0	0	0	1	0	0	0	1	0	1	0	0	0	0	0	0	0	0	0	0	0	0	0	0	0
1	1	1	0	1	0	1	0	1	0	1	1	1	0	0	1	1	0	0	1	0	1	1	0	1	0	0	0	0	0	0	0	0	0	0	0	0	0	0	0
1	1	1	0	1	1	1	1	0	1	1	1	1	1	0	0	1	0	0	1	0	0	0	0	0	1	0	0	1	0	0	0	0	0	1	0	0	0	0	0
0	1	1	1	0	1	1	1	1	1	1	0	1	1	0	1	0	0	0	1	0	0	1	1	0	0	0	0	0	0	1	0	0	1	0	0	1	0	1	0
1	0	0	1	1	1	1	1	1	0	0	1	0	1	0	0	1	0	0	0	0	0	0	1	0	0	0	1	0	0	1	0	0	1	0	0	0	0	0	0
1	1	1	1	1	1	1	1	0	1	1	0	1	1	1	0	1	1	0	0	0	0	1	0	1	0	0	1	0	0	0	0	0	0	1	0	0	0	0	0
1	0	1	1	1	1	1	0	1	1	1	1	0	1	1	0	1	0	0	0	1	1	0	0	0	0	0	1	0	0	0	0	0	0	0	0	0	0	0	0
0	1	1	0	1	0	1	1	0	1	1	1	1	1	1	1	0	0	0	0	0	0	0	0	0	1	0	1	0	1	1	0	0	0	0	0	0	0	0	0
1	1	1	1	0	1	1	0	0	0	1	0	1	1	1	0	1	1	0	0	1	0	0	0	1	1	0	1	0	1	0	0	0	0	0	0	0	1	0	0
1	0	1	1	1	1	0	1	0	1	0	0	1	1	1	0	0	0	1	0	1	1	1	0	1	1	1	0	1	0	0	1	0	0	0	0	0	0	0	0
1	0	1	1	1	1	1	1	1	1	1	0	1	1	0	1	1	1	1	0	0	0	0	0	0	0	1	0	0	0	0	0	1	0	0	0	0	0	0	0
1	1	1	1	0	1	1	1	0	1	1	1	1	1	0	1	0	1	1	0	0	0	0	1	0	1	0	0	1	0	1	0	0	0	0	1	0	0	0	0
1	1	0	1	1	1	1	0	1	1	1	0	1	1	1	0	1	1	0	1	0	1	1	1	0	0	0	0	0	0	0	0	0	0	0	0	0	0	0	0
1	1	1	1	0	1	1	1	0	1	1	1	1	1	1	0	0	0	1	0	0	0	1	0	1	1	0	0	0	0	0	0	0	0	1	0	0	0	0	0
1	1	1	1	1	0	1	0	1	1	1	1	1	0	1	1	0	0	1	0	0	0	1	0	0	1	1	0	0	1	1	0	0	1	0	0	0	0	0	0
1	1	1	1	1	1	1	1	1	0	0	1	1	1	1	1	0	0	1	1	0	1	0	0	0	1	0	0	0	0	0	0	0	0	0	0	0	0	0	0
1	1	1	0	0	1	1	0	1	0	1	1	1	0	0	1	1	1	1	1	0	0	1	0	1	0	1	1	0	0	0	1	0	0	0	0	0	0	0	1
0	1	1	1	0	1	1	1	1	1	1	1	1	0	0	1	0	1	1	0	1	0	1	0	0	0	0	0	0	0	0	1	0	0	0	1	0	0	0	0
1	0	1	1	0	1	1	1	1	1	1	1	0	1	1	1	0	1	1	1	0	0	0	0	0	0	1	0	0	0	0	0	0	0	0	0	0	0	0	0
1	1	0	1	0	1	0	1	0	1	0	1	1	0	0	1	1	0	0	0	1	0	0	1	0	1	0	0	0	1	0	0	0	0	0	0	0	0	0	0
0	0	1	1	1	1	1	0	1	1	1	1	1	1	1	1	1	1	1	1	0	1	0	0	0	0	0	0	1	0	0	0	0	0	1	0	0	0	0	0
1	1	1	1	1	1	1	1	1	0	1	1	0	0	1	0	1	1	0	0	1	1	0	1	0	0	0	1	0	1	0	0	0	0	0	0	0	0	0	1
1	0	1	1	1	1	1	0	0	1	0	1	1	1	1	0	1	0	1	0	1	0	1	0	1	0	0	0	0	0	0	0	0	0	0	0	0	0	0	1
0	0	1	1	1	1	1	0	1	0	0	1	0	1	0	1	0	0	0	1	0	1	0	0	0	0	0	0	1	0	0	0	1	0	1	0	1	0	1	0
1	1	1	1	1	1	1	0	1	1	0	1	0	0	1	0	1	0	0	0	0	1	0	0	0	0	1	0	0	0	0	0	0	0	0	0	0	0	0	0
0	0	1	1	1	1	0	1	1	1	1	1	0	0	1	0	0	0	1	1	0	1	1	1	0	0	1	0	0	1	1	0	0	1	1	0	0	0	1	0
1	0	1	1	1	1	1	1	1	0	0	0	0	1	1	0	1	1	1	0	0	0	0	0	0	1	0	0	0	1	1	1	0	0	0	0	0	0	0	0
1	1	0	1	1	0	1	1	1	0	1	1	1	1	1	1	0	0	1	0	1	1	1	1	0	1	0	0	0	0	0	0	1	0	0	0	0	0	0	0
1	0	0	1	1	0	1	1	1	1	0	1	1	0	1	1	0	1	0	1	0	1	0	0	0	0	0	0	0	0	0	0	0	0	0	0	0	0	0	0
1	1	1	1	1	1	1	0	1	0	0	1	1	1	1	1	0	1	0	1	0	1	0	1	0	0	0	0	0	0	0	0	1	0	1	1	0	0	0	0
1	1	1	1	1	1	0	1	1	1	0	1	1	1	1	0	0	1	0	0	0	0	0	1	0	0	0	0	0	1	0	0	0	0	0	1	0	0	0	0
1	1	1	1	1	1	0	1	1	0	0	0	1	1	1	0	1	0	0	1	1	0	0	0	0	1	0	0	0	0	0	0	0	0	0	0	0	0	0	0
1	1	0	0	0	1	1	1	1	1	1	1	1	1	1	1	1	1	1	0	1	0	0	1	0	0	1	0	0	1	0	0	1	0	1	0	0	0	0	0
1	1	1	1	1	1	1	1	1	1	1	0	0	1	1	1	0	0	0	0	1	1	0	1	1	1	0	1	0	0	1	0	1	0	0	0	0	0	0	0
1	1	0	1	1	1	1	1	1	1	1	1	0	0	1	1	1	0	1	0	0	0	0	0	0	0	0	0	0	0	0	0	0	0	0	0	0	0	0	0
1	0	0	1	1	1	1	0	1	1	0	1	1	1	1	1	1	0	1	0	0	0	0	0	1	1	0	0	0	0	0	0	0	0	0	0	0	0	1	0
0	0	1	1	1	1	1	0	1	0	1	1	1	1	0	0	0	1	1	1	0	1	0	0	0	1	0	0	0	0	0	0	0	0	0	0	1	0	0	1
1	1	0	1	0	1	1	0	1	1	1	0	1	1	1	0	1	0	0	1	0	1	1	0	1	1	1	0	0	0	1	1	0	0	0	0	0	0	0	0
1	1	1	1	0	1	1	1	1	0	0	1	0	1	1	1	1	1	1	1	0	0	0	0	0	0	0	0	1	0	0	0	0	0	0	0	1	0	0	1
0	1	1	1	1	1	1	1	1	1	1	0	1	0	0	0	0	0	1	1	0	0	0	0	0	0	0	0	0	0	0	1	0	0	1	0	1	0	1	0
0	1	1	0	1	0	1	0	1	1	1	0	1	0	0	0	0	0	1	0	0	0	0	0	1	1	0	0	0	0	0	0	0	0	0	0	0	0	0	0
1	1	1	1	1	1	1	1	1	0	1	1	0	1	1	1	1	0	0	0	0	0	0	0	0	1	0	0	0	1	0	0	0	1	0	0	0	1	0	0
1	1	0	1	1	1	1	1	0	1	1	0	0	0	1	1	0	0	0	0	1	0	0	0	0	0	0	1	0	0	0	0	1	0	0	0	0	0	0	0
1	1	1	1	1	1	0	0	1	1	1	1	1	1	0	0	1	1	1	1	0	0	1	1	1	0	1	1	0	1	0	1	0	0	0	0	0	0	0	0
1	1	0	1	1	1	1	0	1	1	0	0	0	1	0	0	0	1	0	0	1	1	0	0	0	0	1	0	1	0	0	0	0	1	0	0	0	0	0	0
1	1	0	1	1	0	1	0	1	1	1	1	0	1	0	0	0	0	0	0	1	0	1	0	0	0	1	1	0	1	1	0	0	0	0	0	0	0	0	0
1	1	1	1	1	1	1	1	1	0	1	1	0	1	1	0	1	0	1	0	0	0	1	0	1	0	0	0	0	0	0	0	0	0	0	1	1	0	0	0
1	1	1	1	1	1	1	0	1	1	1	1	1	1	1	1	0	1	0	1	1	0	1	0	0	0	0	0	1	0	0	0	0	0	0	0	0	0	0	0
1	1	1	1	1	1	1	0	0	0	1	1	1	1	1	0	0	1	1	0	0	0	0	0	0	1	1	0	1	0	0	0	0	0	0	0	0	0	1	0
1	1	1	1	1	1	1	1	1	1	0	1	1	1	1	1	0	0	0	0	0	1	1	1	1	0	0	0	0	0	0	0	0	0	0	0	0	0	0	0
0	0	1	1	1	1	1	1	0	1	0	1	1	0	1	1	1	1	1	1	1	0	0	0	0	1	1	1	1	0	0	0	0	0	0	1	0	0	0	0
1	1	1	0	1	1	1	1	1	1	0	1	0	1	0	1	1	1	0	1	0	1	1	1	0	0	0	0	0	1	0	0	0	0	0	0	0	0	0	0
1	1	1	0	0	1	1	1	0	1	0	1	1	1	0	0	0	0	1	1	1	1	0	0	0	0	0	0	0	0	0	0	0	1	0	1	0	0	0	0
1	1	1	1	0	1	1	1	1	1	0	1	1	1	1	1	1	0	0	0	0	0	1	0	1	0	0	0	0	0	0	0	0	0	0	0	0	0	0	0
1	1	1	1	1	1	1	0	1	0	1	1	1	1	0	1	1	1	1	1	1	0	0	0	0	0	0	1	1	0	0	0	0	0	1	0	0	0	0	0
1	1	1	1	1	1	1	1	1	1	0	0	1	1	1	1	0	0	1	0	1	1	0	1	1	1	0	0	0	0	0	0	0	0	1	0	0	0	0	0
1	0	0	1	1	1	1	0	1	0	1	0	1	1	0	0	0	0	0	1	1	0	0	0	1	1	0	1	0	0	0	0	0	0	0	0	0	1	0	0
1	1	1	1	1	0	1	0	1	1	1	1	1	1	0	0	0	1	1	0	1	0	0	1	1	0	0	0	1	0	0	0	0	0	0	0	0	0	1	0
1	1	1	1	1	1	1	1	1	1	0	1	1	1	1	1	1	0	1	1	0	1	0	0	1	0	1	0	0	0	0	0	0	0	0	0	0	0	0	0
1	0	1	1	1	0	1	1	0	0	1	1	0	1	0	1	0	0	1	1	0	0	1	1	1	0	0	0	1	0	0	0	0	1	0	0	0	1	1	0
1	0	1	1	1	0	1	1	1	0	1	1	0	0	1	0	1	0	0	0	0	0	0	0	1	0	0	0	0	0	0	1	0	1	0	0	0	0	0	0
1	1	1	1	1	1	0	1	1	1	0	1	1	0	1	1	1	0	0	0	1	0	1	1	0	0	0	0	0	0	0	1	0	0	0	0	0	0	0	0
1	1	1	1	1	1	0	0	1	1	1	0	1	0	0	0	1	0	1	1	0	1	0	1	1	0	0	1	0	1	0	0	0	0	0	0	0	0	0	1
1	1	1	0	1	1	1	0	1	0	1	1	1	1	1	0	0	0	0	0	0	1	0	0	0	1	0	0	0	0	1	0	1	1	0	0	0	1	1	0
1	1	1	1	0	0	1	1	1	1	1	1	1	1	1	1	0	1	0	1	0	1	0	0	1	0	1	0	0	1	0	0	0	0	0	0	0	1	0	1
1	1	0	1	1	0	1	1	1	1	1	0	1	1	1	1	1	0	1	0	0	1	1	0	0	1	0	0	0	0	0	1	0	0	0	0	0	0	0	0
0	1	0	1	1	1	1	1	1	1	1	1	1	0	0	1	0	0	1	1	0	1	1	1	0	0	0	0	0	0	0	0	0	0	1	0	0	0	0	0
1	1	1	0	1	1	1	1	1	1	1	1	0	1	0	1	1	1	0	1	1	1	0	1	0	0	0	0	0	1	0	0	0	0	0	0	0	1	1	0
1	1	1	0	1	1	1	0	1	1	1	0	1	1	1	0	1	0	0	1	0	1	0	0	0	0	1	0	0	0	1	0	0	1	1	0	0	0	0	0
1	1	1	1	1	1	1	1	1	1	0	0	1	1	1	1	1	0	0	0	1	0	0	0	0	1	0	0	0	0	0	0	0	1	0	0	0	0	0	0
0	1	1	1	0	1	0	0	1	1	1	0	1	0	1	1	1	0	0	0	0	1	1	0	1	0	0	1	1	0	0	0	0	1	0	0	0	0	1	0
1	1	1	0	1	1	1	1	1	1	0	0	1	1	1	0	1	0	1	1	1	1	1	0	0	1	1	0	1	1	0	1	0	1	1	1	0	0	1	0
1	1	1	1	1	1	1	1	1	1	0	1	0	1	0	1	1	0	1	1	1	1	1	1	1	0	0	0	1	0	0	0	1	1	0	0	0	0	0	0
0	1	1	1	1	0	1	1	0	1	1	0	1	1	1	0	1	1	1	0	0	1	1	1	1	0	1	1	1	0	0	1	0	0	0	1	0	0	0	0
1	1	1	1	1	1	0	1	1	0	1	1	1	1	0	1	0	1	1	1	1	0	0	1	0	0	0	1	0	0	1	1	0	1	0	1	0	0	0	0
1	1	1	1	1	1	0	0	1	1	1	1	0	0	1	1	1	0	1	0	1	1	0	0	0	1	1	1	0	0	0	0	0	0	0	0	0	0	0	0
1	1	1	1	0	0	1	0	0	0	1	1	1	1	1	0	1	0	1	0	1	1	1	0	1	1	0	0	1	0	0	0	0	0	1	0	0	0	1	0
1	1	0	1	1	0	1	1	0	0	1	1	0	0	0	0	0	1	1	0	0	1	1	0	1	0	0	0	0	0	1	0	0	1	1	0	0	0	0	0
1	1	1	1	1	1	1	0	1	1	1	1	1	1	0	1	1	1	1	0	0	1	1	0	1	1	1	1	0	1	0	1	1	0	0	1	0	0	0	0
1	0	0	1	1	1	1	1	1	1	1	1	1	1	1	0	0	1	1	0	1	0	1	1	1	0	1	0	0	0	1	0	0	1	0	0	1	0	0	0
0	1	0	1	0	1	1	1	1	1	0	1	1	1	0	1	0	1	0	1	1	0	1	0	0	1	0	0	1	0	0	0	0	1	0	0	0	0	0	1
1	1	0	1	1	1	1	1	1	1	1	1	1	0	1	0	0	1	1	0	1	1	0	1	0	0	1	1	0	1	1	0	0	0	0	0	0	1	1	0
1	1	1	1	1	1	1	1	1	0	1	1	1	1	1	1	1	0	1	1	1	1	0	1	0	0	1	0	0	0	0	1	1	1	0	0	0	1	0	1
1	1	1	1	1	1	1	1	1	1	1	1	1	1	1	1	1	0	0	1	1	1	1	0	0	1	1	0	0	1	0	0	1	0	0	0	0	0	0	0
1	1	1	1	1	1	0	1	1	0	0	0	1	1	1	1	0	1	0	1	1	1	0	0	0	1	1	0	1	1	0	1	0	0	0	0	0	0	0	0
1	0	1	1	1	1	1	1	1	1	1	0	0	1	0	1	1	1	0	1	0	0	1	0	1	1	1	0	0	0	0	0	1	0	0	0	0	1	1	0
1	1	1	1	1	1	0	1	0	1	0	1	1	1	1	1	1	0	0	1	1	0	1	0	0	0	1	0	1	1	0	1	0	0	0	0	0	0	0	0
1	1	1	1	0	0	0	1	0	1	0	1	1	0	1	1	1	1	1	1	1	0	0	0	1	1	1	1	1	0	1	0	0	1	0	0	0	0	0	0
1	1	0	1	1	0	1	1	1	1	1	1	1	1	1	1	0	1	0	0	1	0	1	0	1	1	1	1	0	0	1	0	1	0	0	0	0	0	0	0
1	1	1	1	0	1	0	0	1	1	1	1	1	0	1	1	1	1	0	1	0	0	0	0	0	1	0	0	1	0	0	1	0	1	0	0	0	0	0	0
1	1	1	1	0	0	1	1	1	1	0	1	1	1	1	1	0	0	0	0	0	0	1	1	1	0	1	0	0	0	0	1	0	0	0	0	0	0	0	0
1	1	1	1	1	1	1	1	1	0	1	0	1	0	1	1	0	1	0	1	0	1	0	1	1	0	1	0	1	0	0	0	0	0	0	0	0	0	0	0
1	1	1	1	1	1	1	1	1	0	1	0	1	0	0	1	1	1	0	0	0	1	1	1	1	1	0	0	1	0	0	1	0	0	0	0	0	1	1	0
1	1	0	1	1	1	0	1	0	1	0	1	0	0	0	0	1	1	1	0	1	1	0	0	0	0	0	1	0	1	0	0	0	0	1	0	0	0	0	0
1	1	1	1	1	1	1	1	1	1	0	0	1	1	0	1	0	1	1	1	0	1	0	1	1	0	0	0	1	0	0	1	0	0	1	0	0	0	0	0
0	1	1	1	1	1	1	1	1	0	1	1	1	1	1	1	1	1	1	0	1	1	0	0	0	1	1	0	1	0	1	0	0	0	0	0	0	0	1	0
1	1	1	0	1	1	1	1	1	1	1	0	1	1	1	1	1	1	1	1	1	1	1	0	1	1	1	0	0	1	0	1	0	0	1	0	0	0	0	0
1	1	1	1	1	1	1	0	1	1	1	0	0	1	1	1	1	1	1	0	1	1	1	1	1	0	0	1	1	0	0	0	0	0	0	0	1	0	1	0
1	1	1	1	0	1	0	0	1	0	1	1	0	0	1	1	1	1	0	0	0	0	1	0	1	1	1	0	0	0	1	1	1	0	0	1	0	0	0	0
1	1	1	1	1	1	1	1	0	0	0	0	1	0	1	0	1	1	0	0	1	1	0	1	1	0	0	0	0	0	1	0	0	0	0	0	0	0	1	1
1	1	1	1	1	1	1	1	0	0	1	1	1	1	0	1	1	0	1	0	0	1	0	1	1	0	1	0	0	0	0	0	0	1	0	0	0	1	0	0
1	1	1	1	1	1	1	1	1	1	1	1	1	1	1	1	1	0	1	0	1	1	0	1	1	1	0	0	0	0	1	0	1	1	1	0	0	0	0	1
0	1	1	1	1	1	1	1	0	1	1	1	0	1	1	1	0	1	1	0	1	0	1	0	1	1	1	1	0	0	0	1	0	0	1	0	0	0	0	0
1	1	1	1	1	0	1	1	1	1	1	1	1	1	1	1	1	1	1	0	0	0	0	1	1	0	0	0	1	0	0	0	0	0	0	0	0	0	0	0
1	1	1	1	1	1	1	1	1	1	1	0	1	0	1	1	0	0	1	0	1	1	0	0	0	0	0	0	0	1	1	1	0	1	0	0	0	0	0	0
0	1	1	0	1	1	1	1	0	1	0	0	1	0	1	0	1	1	0	0	0	0	0	1	0	0	0	1	1	0	0	0	0	0	0	0	0	0	0	0
1	1	1	0	1	1	1	1	1	1	1	1	0	0	1	0	1	0	1	1	1	1	0	0	1	1	1	0	0	1	0	1	0	0	0	1	0	0	0	0
1	1	1	1	1	1	0	1	0	1	0	1	1	1	0	1	0	0	1	1	1	1	0	0	0	0	1	0	0	0	0	0	1	1	0	0	0	0	0	0
1	1	1	1	0	1	1	1	1	0	1	1	1	1	0	0	0	1	1	1	0	1	1	0	1	0	0	1	0	0	1	0	1	0	0	0	1	0	0	0
1	1	1	1	1	1	1	1	0	1	1	1	0	0	0	1	1	1	0	0	0	1	0	0	0	0	0	1	0	0	1	1	1	0	0	0	0	0	1	0
1	1	1	1	1	1	1	0	1	1	1	1	0	1	1	0	0	1	1	0	0	1	1	1	1	1	0	1	1	1	0	0	1	0	0	1	0	0	0	0
1	1	1	1	0	1	1	1	1	0	1	1	1	0	0	1	1	0	1	0	0	1	1	1	0	0	0	0	0	1	0	0	0	1	0	1	1	0	0	1
1	1	1	1	1	1	1	0	1	1	1	1	1	1	1	1	1	0	0	1	1	0	1	1	0	1	1	1	0	1	0	1	0	0	1	0	0	0	0	1
1	1	1	1	1	1	1	1	1	1	0	1	1	1	0	0	0	1	1	1	1	1	1	1	0	0	0	1	0	1	0	1	0	0	1	0	0	1	1	0
1	1	1	1	1	1	1	1	1	1	1	0	1	1	1	1	1	0	1	0	1	1	1	1	0	1	1	0	1	1	0	0	0	0	0	0	0	0	0	0
1	1	0	1	1	1	1	1	1	1	1	1	1	0	1	1	0	1	0	1	1	1	1	1	0	1	1	1	0	1	1	1	0	0	0	0	0	0	0	0
1	1	1	1	1	1	1	1	1	1	1	1	1	0	1	1	0	1	0	0	0	1	0	0	1	0	0	1	0	0	1	1	0	0	0	0	1	0	0	0
1	1	0	1	0	1	0	1	0	1	1	1	0	1	1	1	0	1	1	1	0	0	0	1	0	0	0	1	1	1	0	0	1	0	0	0	0	0	0	0
1	1	1	1	1	1	1	1	1	0	1	1	1	0	1	1	1	1	1	1	0	1	0	1	0	0	0	0	1	0	0	1	1	0	0	0	0	0	0	0
1	1	1	1	1	1	1	1	1	1	1	1	1	1	1	0	1	1	1	1	0	1	1	1	0	1	0	0	0	1	0	0	0	1	1	0	0	0	1	0
1	0	0	1	1	1	1	1	1	1	1	1	1	1	1	1	0	1	1	0	0	1	0	1	0	0	1	0	0	0	1	0	1	0	0	0	0	0	0	0
1	1	1	1	1	1	1	1	1	0	1	1	1	1	0	1	1	0	0	1	0	0	0	1	1	0	1	0	0	1	0	1	1	0	0	0	0	1	0	0
1	1	1	1	1	1	1	1	1	1	1	1	1	1	1	1	0	1	0	0	1	0	1	1	1	0	0	0	1	0	0	1	0	0	0	0	1	0	0	0
1	1	1	1	1	1	0	1	1	1	1	1	1	1	1	1	1	0	1	1	1	1	0	0	0	1	1	1	1	1	0	1	0	1	0	0	0	0	0	0
1	1	1	1	1	1	1	0	1	1	0	1	1	1	0	0	1	0	1	1	1	1	0	1	0	0	0	0	0	0	0	0	0	1	0	0	0	0	0	0
1	1	1	1	1	1	1	0	1	0	1	0	1	1	1	1	1	1	1	1	1	0	1	0	0	1	1	0	0	0	0	0	1	0	0	0	0	0	0	1
1	1	1	1	1	1	1	0	1	1	1	0	1	1	0	1	1	1	0	1	1	0	1	0	1	1	1	1	1	0	0	0	0	0	0	1	0	0	1	0
1	1	1	0	1	1	1	1	1	1	1	1	1	1	1	1	1	1	1	0	1	1	1	1	1	0	0	0	0	0	0	1	0	0	0	0	1	0	0	0
1	0	1	1	1	1	1	1	1	0	0	1	1	1	1	1	1	1	0	1	0	1	1	1	1	1	1	0	1	1	1	0	0	1	1	0	1	1	0	0
1	1	1	1	1	1	1	0	1	0	0	0	1	1	1	0	1	1	1	1	1	0	1	0	1	0	1	1	0	1	1	0	0	0	0	0	0	0	1	0
1	1	1	1	1	0	1	1	1	1	1	1	0	1	0	1	1	1	1	0	0	1	0	0	1	0	1	0	1	1	1	0	0	0	0	0	1	1	0	0
1	1	1	1	0	1	1	1	1	1	0	1	0	1	1	1	1	0	0	1	1	1	1	1	1	0	1	1	1	0	0	0	1	1	0	0	0	0	0	0
1	0	1	1	1	1	1	1	0	1	1	1	1	0	0	0	0	1	0	1	1	1	1	0	0	0	1	0	1	1	0	1	0	0	1	1	1	0	0	1
1	1	1	1	1	1	1	1	1	1	1	1	0	1	1	1	1	1	1	1	1	1	1	1	1	0	1	1	0	0	0	0	0	1	0	0	1	0	0	0
1	1	1	1	1	1	1	1	1	1	1	0	1	1	1	1	0	0	1	1	1	1	1	1	0	1	1	0	1	0	0	0	0	0	1	0	0	0	0	0
0	1	1	1	1	1	1	1	1	1	1	1	0	0	1	1	0	1	0	1	1	0	1	1	1	1	0	0	1	1	1	1	1	0	1	0	0	0	0	0
1	1	1	1	1	1	0	1	1	1	1	1	1	1	1	1	1	0	1	1	0	1	1	0	1	1	0	1	1	1	0	0	1	0	0	0	1	0	1	0
1	1	1	1	1	1	1	1	1	1	0	1	1	1	1	1	1	0	0	1	0	1	0	1	0	1	1	1	1	0	0	0	0	1	1	0	1	1	0	0
1	1	1	1	1	1	1	1	1	1	1	1	0	1	1	0	1	0	1	1	0	0	1	1	1	1	1	0	0	1	1	0	0	0	0	1	0	1	1	0
1	0	1	1	1	1	1	1	1	1	1	1	0	0	0	0	0	0	1	0	1	1	0	0	1	0	0	0	0	1	1	0	0	1	0	0	1	0	0	0
1	1	1	0	1	1	1	1	1	1	1	1	1	1	1	1	1	0	1	1	1	1	0	1	1	0	0	1	0	0	1	0	0	1	0	0	0	0	0	0
1	1	1	1	1	1	1	1	1	0	1	0	0	1	1	1	1	1	1	1	1	1	1	0	1	1	0	0	0	0	1	0	0	0	1	0	0	1	1	0
1	1	1	1	1	1	1	0	1	1	1	0	1	1	0	0	1	1	1	0	0	1	1	0	0	0	1	1	0	0	0	1	1	1	1	1	0	0	0	0
1	1	1	1	1	0	1	0	1	1	0	1	1	1	1	1	0	0	1	1	1	1	1	1	0	0	1	1	1	0	1	1	0	1	1	0	1	0	1	0
1	1	1	1	1	1	1	1	1	0	0	1	0	0	1	1	1	0	1	1	1	1	0	0	0	0	0	1	0	1	1	0	0	0	1	1	0	0	0	0
1	1	1	1	1	1	1	1	1	1	1	1	0	1	1	1	1	1	1	1	0	1	1	1	1	1	1	1	0	0	0	1	1	1	0	0	0	1	1	1
1	1	1	1	1	1	1	1	1	1	0	1	1	0	1	1	0	1	1	1	1	1	1	0	1	1	0	1	0	0	0	0	0	0	0	0	1	0	0	0
1	1	1	1	1	1	1	1	1	1	1	0	1	0	1	0	1	0	0	1	1	1	0	1	1	1	1	0	0	0	1	1	1	0	0	0	0	0	1	0
1	1	0	1	1	1	1	1	1	1	1	1	1	1	1	1	1	1	1	1	1	1	1	0	1	0	1	0	0	0	0	0	0	1	1	1	0	0	0	1
1	1	1	1	1	1	1	1	1	1	1	1	1	1	1	1	0	0	0	0	0	0	0	1	1	1	0	1	1	1	1	1	0	1	0	0	1	0	0	1
1	0	1	1	1	1	1	1	1	1	1	0	1	1	1	1	0	0	1	0	0	1	0	1	0	1	1	1	1	0	1	0	1	0	1	0	1	0	0	1
1	1	1	1	1	1	1	1	1	1	1	1	1	1	1	1	1	1	1	1	1	1	1	1	1	0	0	0	1	0	1	1	1	1	0	1	1	0	0	0
1	0	1	1	1	1	1	1	1	1	1	1	1	1	1	1	0	1	1	1	0	0	0	1	0	0	0	1	0	1	1	0	1	0	0	0	1	1	1	0
1	1	1	0	1	1	1	1	1	1	1	1	1	1	1	1	1	1	1	1	0	1	1	1	0	0	1	1	1	1	0	1	0	0	1	1	1	0	0	0
1	1	1	1	0	1	1	0	1	1	1	1	1	1	1	0	1	1	1	1	0	1	1	1	1	1	0	1	1	0	0	0	0	1	1	0	0	0	0	0
1	0	1	1	1	1	1	1	1	1	1	1	1	0	1	0	1	0	1	1	1	1	1	0	0	0	1	1	1	0	1	1	0	1	0	0	0	0	0	0
1	1	1	1	1	1	1	1	1	1	1	0	1	1	1	0	1	1	1	1	1	1	0	1	1	1	0	1	1	1	0	0	0	0	1	1	0	0	0	0
1	1	1	1	1	0	1	1	1	1	1	1	1	1	1	1	1	1	1	0	1	0	0	1	1	0	1	1	0	0	0	0	0	0	0	1	1	0	1	0
1	1	1	1	1	1	1	1	1	1	0	1	0	0	1	1	1	1	0	0	0	0	1	0	1	1	1	0	0	0	1	1	0	1	1	1	0	1	0	0
1	1	1	1	1	1	0	1	1	1	1	0	1	1	1	0	1	1	1	1	1	0	0	0	1	1	1	1	1	0	1	0	0	0	0	0	0	0	0	0
1	1	1	1	1	1	1	1	0	1	1	1	0	1	1	0	1	1	1	1	1	1	1	1	1	1	1	0	0	0	0	0	0	1	1	0	0	0	1	1
1	1	1	1	1	1	1	0	1	1	0	1	1	1	1	1	1	1	1	0	1	1	1	1	1	0	0	0	1	0	0	1	0	0	0	0	0	1	0	0
1	0	1	1	1	1	1	1	1	1	1	1	1	1	0	1	1	0	0	0	1	0	1	1	1	0	0	0	0	0	0	1	0	0	0	0	0	1	0	1
1	1	1	1	1	1	1	1	1	1	1	1	1	1	1	0	1	1	1	1	1	1	0	0	1	0	1	0	1	0	1	1	1	0	0	0	1	0	0	0
1	1	1	1	1	0	1	1	1	1	1	1	1	1	1	1	0	0	1	1	0	1	1	1	0	1	1	0	1	0	0	0	1	0	0	0	0	1	0	1
1	1	1	1	1	1	1	1	1	1	1	1	1	1	1	1	1	1	1	1	1	0	1	1	1	0	1	0	0	1	0	1	1	0	0	0	0	0	0	1
1	1	0	1	1	1	1	0	1	0	1	1	1	1	1	1	1	0	0	0	1	1	1	0	1	1	0	1	0	1	0	0	1	1	0	0	0	1	0	0
1	0	1	1	0	1	1	1	1	0	1	1	1	0	1	1	1	1	1	1	1	1	1	1	1	1	0	1	0	0	0	1	0	1	0	0	1	0	0	0
1	0	0	1	1	1	1	1	1	1	1	1	1	1	1	1	1	1	1	1	1	0	1	1	1	1	0	0	1	0	1	0	0	0	1	0	0	0	0	0
1	0	1	1	1	1	1	1	1	0	1	1	1	1	1	1	1	0	1	1	1	0	0	1	0	0	0	0	0	1	0	1	0	1	0	0	0	1	1	0
1	0	1	1	1	1	1	1	1	0	1	1	0	1	0	0	1	1	1	1	1	0	1	1	1	0	0	1	0	0	1	0	0	0	1	0	0	0	1	0
1	1	1	1	1	0	1	1	0	0	1	1	1	1	1	0	1	0	1	1	1	0	0	1	1	1	1	0	1	1	0	0	0	1	1	1	0	1	0	0
1	1	1	1	1	1	1	1	1	1	1	1	1	0	1	1	1	0	0	1	1	0	1	0	0	0	1	0	1	1	1	1	1	0	1	0	0	0	0	0
1	1	1	1	1	1	1	1	1	1	1	1	1	1	1	1	1	1	1	0	0	1	1	0	1	0	1	1	0	1	0	1	1	1	0	0	0	0	1	0
1	1	1	1	1	1	1	1	1	1	1	1	1	1	1	1	1	1	0	1	0	1	1	1	1	1	1	0	0	1	0	1	1	0	0	0	0	0	0	0
1	1	0	1	1	1	1	1	1	1	1	0	0	1	1	0	1	1	1	1	1	1	0	1	0	0	0	1	1	1	1	0	0	1	1	0	0	1	0	0
1	1	1	1	1	1	1	1	1	1	1	1	1	1	1	1	0	1	1	1	1	1	1	1	1	1	0	0	0	1	1	0	0	1	1	0	0	0	1	0
1	1	1	1	1	0	1	1	1	0	1	1	1	1	1	1	1	1	1	0	1	1	0	0	0	1	1	1	0	1	1	0	0	1	1	0	0	0	0	1
1	1	1	0	1	1	1	1	1	1	1	1	1	1	1	1	1	1	1	1	0	1	1	0	0	0	1	0	1	0	1	1	0	0	1	1	0	0	0	1
1	1	1	0	0	1	1	0	1	1	1	0	1	1	1	1	1	1	0	1	1	0	0	0	1	1	1	1	1	0	0	0	0	1	1	0	0	0	0	0
1	1	1	1	1	1	1	1	1	1	1	1	1	0	0	1	1	0	1	0	0	0	1	1	1	0	1	0	1	0	0	1	0	1	0	1	1	0	0	0
1	1	1	1	1	1	1	1	1	1	1	1	1	1	1	1	1	1	1	1	0	1	0	0	1	1	0	0	1	1	1	1	1	0	1	0	1	1	0	1
1	1	1	1	1	1	1	1	1	1	1	1	1	1	1	1	1	0	1	1	1	0	1	1	1	1	1	1	0	0	0	1	0	0	0	1	0	0	0	0
1	1	1	1	1	1	1	1	0	1	1	0	1	1	0	0	1	1	1	1	1	0	1	1	0	0	1	0	0	1	1	1	1	0	1	0	1	0	1	0
0	1	1	1	0	1	1	1	1	1	1	1	1	1	0	1	0	1	1	0	0	1	1	0	1	1	1	0	0	1	1	1	0	1	1	0	1	0	1	0
1	1	1	0	1	1	1	1	1	1	1	1	1	1	1	1	1	1	0	1	1	1	1	1	1	1	1	1	1	0	0	1	1	1	0	0	1	0	0	1
1	1	1	1	1	1	1	1	1	1	1	1	1	1	1	0	0	1	0	1	1	0	1	0	1	0	1	0	1	0	0	0	0	0	0	0	1	0	1	0
1	1	1	1	1	1	1	1	1	1	1	1	1	1	0	1	1	1	0	1	0	1	0	1	0	1	0	1	0	1	0	0	1	1	1	0	0	0	0	0
1	1	1	1	1	1	1	1	1	1	1	1	1	1	0	1	1	1	0	1	1	0	1	1	1	0	0	0	1	0	1	0	0	0	1	1	0	0	0	0
1	1	1	1	1	1	1	1	1	1	1	1	1	0	1	1	0	0	0	1	0	1	1	0	0	0	1	1	1	0	1	0	1	1	1	1	0	1	0	0
1	1	1	1	1	1	1	1	1	1	1	1	1	1	1	1	0	1	1	1	1	1	1	0	0	1	0	0	0	0	0	0	0	1	0	0	0	1	1	0
1	1	1	0	1	1	1	1	1	1	1	0	1	1	0	1	1	1	1	1	1	0	0	1	0	0	0	1	1	1	0	1	0	0	0	0	1	0	0	1
1	1	1	1	1	1	1	1	1	1	1	1	1	0	1	1	1	1	1	1	0	1	0	1	0	1	1	1	1	0	0	1	0	1	0	1	0	0	1	0
1	1	1	0	1	1	1	1	1	1	1	1	0	0	1	1	0	1	1	1	0	1	1	1	1	1	0	1	1	0	0	1	0	1	1	1	0	0	0	1
1	1	1	1	1	1	1	1	0	1	0	1	1	1	1	1	0	1	1	1	1	1	1	1	1	1	1	0	0	0	1	1	1	0	1	0	1	0	1	1
1	1	1	1	1	1	1	1	1	0	1	1	1	1	1	1	1	1	1	1	1	0	1	1	1	1	1	1	1	0	0	0	1	0	0	0	0	0	0	0
1	1	1	1	1	1	1	1	1	1	0	1	0	1	1	1	1	1	1	1	1	1	1	1	1	1	0	1	1	1	1	0	0	1	0	0	0	0	0	0
1	1	1	0	1	1	0	1	0	1	1	0	1	1	1	1	0	0	1	1	1	1	1	1	1	1	1	0	1	1	1	1	0	1	0	1	1	1	0	0
1	1	1	0	1	1	1	1	1	1	1	1	1	1	1	1	1	1	1	0	0	1	1	1	1	1	0	1	0	0	1	0	1	1	0	0	0	1	0	1
1	1	1	1	1	1	0	1	1	1	1	1	1	1	1	1	1	0	1	1	1	1	1	1	1	1	0	1	0	1	0	0	0	1	0	0	0	0	0	0
1	1	1	1	1	1	1	1	1	1	1	1	1	1	1	1	1	0	1	1	1	1	1	0	0	1	1	1	1	1	0	0	0	1	1	0	0	0	0	0
1	1	1	1	1	1	1	1	1	1	1	1	1	1	1	1	1	1	1	1	1	1	0	1	1	1	0	1	1	1	1	0	1	1	0	1	1	0	1	0
1	1	1	1	0	1	1	1	1	1	1	1	1	1	1	1	1	1	1	1	1	1	1	1	1	0	1	0	0	0	0	0	1	1	0	0	0	0	0	0
1	1	1	1	1	0	0	1	1	0	1	1	1	1	0	1	0	1	1	1	0	1	1	1	1	1	0	1	1	0	1	0	1	0	0	0	0	1	1	0
1	1	1	1	1	0	1	1	1	1	1	1	1	1	1	1	1	1	0	1	1	1	1	1	1	1	0	1	0	0	1	1	0	0	1	1	0	0	0	0
1	1	1	1	1	1	1	1	1	1	1	1	1	1	1	1	0	1	1	1	1	1	1	1	0	0	0	1	1	1	0	1	1	1	0	1	0	0	1	1
1	1	1	1	1	1	1	1	1	1	1	1	1	1	0	1	0	1	1	0	0	1	1	1	1	0	1	1	1	1	1	1	0	1	1	1	1	1	1	0
0	1	1	1	1	1	1	0	1	1	1	1	1	1	0	1	1	1	1	1	1	1	1	1	1	1	1	1	1	0	0	1	0	0	1	0	1	0	0	0
1	1	1	1	1	0	1	1	1	1	1	1	1	1	0	1	1	1	0	1	0	1	1	1	1	0	1	1	1	0	1	1	1	0	0	0	0	1	0	1
1	1	1	1	1	1	1	1	1	1	1	1	1	1	1	1	0	1	1	1	0	1	0	1	1	1	1	1	0	0	1	0	1	1	0	0	1	0	1	0
1	1	1	1	1	1	1	1	0	1	1	1	0	1	1	1	1	1	1	1	1	1	1	1	1	1	1	1	1	1	1	1	0	0	0	0	0	0	0	0
1	1	1	1	1	1	1	1	1	1	1	1	1	1	1	1	1	1	1	1	1	0	1	0	1	0	1	1	1	0	1	0	1	0	0	0	0	0	0	0
1	1	0	1	1	1	1	1	1	1	1	1	1	0	1	1	0	1	1	1	1	1	1	1	0	1	0	1	0	1	0	1	0	1	0	0	1	1	0	0
1	1	1	1	1	1	1	1	1	1	1	1	1	1	1	1	0	1	1	1	1	1	1	1	0	0	1	0	1	1	1	1	1	0	1	0	1	0	1	0
1	1	1	1	1	1	0	1	1	0	1	1	1	1	1	1	1	1	1	1	1	1	1	1	1	0	0	1	1	1	0	1	1	0	0	0	0	1	1	1
1	1	1	1	1	0	1	1	1	1	1	0	1	1	0	1	1	1	1	1	1	1	0	0	1	1	1	1	0	0	0	1	1	1	0	0	0	0	0	0
1	1	1	1	1	1	1	1	0	1	1	1	1	0	0	0	1	0	1	1	0	1	1	1	1	1	0	1	0	0	1	1	0	1	0	1	1	1	0	1
1	1	1	1	1	1	1	1	1	1	1	1	1	1	0	1	1	1	1	1	1	1	1	1	1	0	1	1	1	1	1	0	1	0	0	0	1	0	0	0
1	1	1	1	1	1	1	1	1	1	1	0	1	1	1	0	0	1	1	1	1	1	1	1	1	1	0	1	1	1	0	0	0	0	1	1	1	1	0	1
0	1	1	1	1	1	1	1	1	1	1	1	1	0	1	1	1	1	1	0	1	0	1	1	1	1	1	0	0	1	0	0	0	1	0	1	0	0	0	1
1	1	0	1	1	1	1	1	1	1	1	1	1	1	1	1	1	1	0	1	1	1	0	1	1	1	1	1	0	1	0	0	0	1	0	1	0	0	0	1
1	1	1	1	1	1	1	1	0	1	1	1	1	1	1	1	1	1	1	1	1	1	1	1	1	1	1	1	0	1	0	0	1	0	0	0	0	0	0	1
1	1	1	1	1	1	1	1	1	1	1	0	1	1	1	1	1	1	1	0	1	1	1	1	1	1	1	1	1	1	1	0	1	0	1	1	0	0	1	0
1	1	1	1	1	1	1	1	1	1	1	1	1	1	1	1	0	0	1	1	1	1	0	0	0	1	1	0	1	0	0	0	1	1	1	1	1	0	0	0
1	1	1	1	1	1	1	1	1	1	1	1	0	0	1	0	1	1	1	1	1	1	1	1	1	0	1	1	1	0	0	1	1	1	0	0	1	0	0	0
1	1	1	1	1	1	1	1	1	1	1	1	1	1	1	1	1	1	1	1	1	1	0	0	0	0	1	0	0	1	0	0	1	1	0	0	1	0	0	0
1	1	1	1	1	1	1	1	1	1	0	1	1	1	1	1	1	1	1	0	1	1	1	0	1	1	1	1	0	1	1	0	1	1	0	0	1	1	0	0
1	1	1	1	1	1	1	1	1	1	1	1	1	1	1	1	1	0	0	1	1	1	1	1	0	0	1	1	1	1	1	0	1	1	1	0	1	0	1	1
1	1	1	1	0	1	1	1	1	1	1	1	1	1	1	1	1	1	1	1	1	1	1	1	1	1	0	1	1	1	0	1	1	1	1	0	0	0	1	1
1	1	1	1	1	1	0	1	1	1	1	1	1	1	1	1	1	1	1	1	1	1	1	1	1	0	1	1	1	0	0	0	1	0	0	1	1	1	0	1
1	1	1	1	1	1	1	1	1	1	1	1	1	1	1	1	1	1	1	1	1	1	0	1	1	1	1	0	0	1	0	0	0	1	0	0	0	0	0	0
1	1	1	1	1	1	1	1	1	1	1	1	1	1	1	1	1	1	0	1	1	1	0	1	1	1	1	1	1	0	1	0	1	1	0	1	1	0	1	0
1	1	1	1	1	1	1	1	1	1	1	0	1	1	1	0	0	1	1	1	1	0	1	1	1	1	1	0	1	0	0	0	1	0	1	1	0	1	1	1
1	1	1	1	1	1	1	1	1	1	1	1	1	0	1	0	0	1	0	1	1	1	1	1	1	1	1	1	1	0	0	1	1	1	1	1	0	0	0	1
1	1	1	1	1	1	1	1	1	1	0	1	1	1	1	1	0	1	1	1	1	1	1	1	1	1	1	1	1	0	0	1	1	1	0	1	1	0	0	0
1	1	1	1	1	1	1	1	1	1	1	1	1	1	1	1	0	1	1	1	0	1	1	1	1	0	1	1	1	0	0	0	1	1	1	1	1	1	0	0
1	1	1	1	1	1	1	1	1	1	0	1	1	1	1	1	1	1	1	1	1	1	1	1	1	0	0	0	1	1	1	1	1	1	0	0	0	0	0	0
1	1	1	1	1	1	1	1	1	1	1	1	1	1	1	1	1	1	0	1	0	1	0	1	1	1	1	1	0	0	1	1	1	1	0	0	1	0	1	1
1	1	1	1	1	1	1	1	1	1	1	1	1	1	1	1	1	1	0	1	1	1	0	1	1	1	0	1	1	1	1	1	0	0	1	0	0	0	1	1
1	1	1	1	1	1	1	1	1	1	1	1	0	1	1	1	0	1	1	1	1	0	0	1	0	0	1	0	1	1	1	0	0	0	1	0	0	0	0	1
1	1	1	1	1	1	1	1	1	1	1	1	1	1	1	1	1	1	1	1	0	1	1	1	1	1	0	1	1	1	1	1	0	0	0	1	0	0	0	0
1	1	1	1	0	1	1	1	1	1	1	1	1	1	1	1	1	1	1	0	1	1	1	0	1	1	0	1	1	1	1	1	0	0	0	0	1	0	0	0
1	1	1	1	1	1	1	1	1	0	1	1	1	1	1	1	1	1	0	1	1	0	0	1	1	1	1	1	1	0	1	1	1	1	0	1	0	0	1	0
1	1	1	1	0	1	1	1	1	1	1	1	1	1	1	1	1	1	0	1	1	0	0	0	1	1	1	1	1	1	0	1	1	0	1	0	0	1	0	0
1	1	1	1	1	1	1	1	1	1	1	1	1	1	1	1	0	1	1	0	1	1	1	1	1	0	1	0	0	1	0	0	1	0	1	0	1	0	0	0
1	1	1	1	1	1	1	1	1	1	1	1	1	0	1	1	1	1	1	1	1	1	1	1	1	1	0	1	1	1	1	1	0	0	0	0	0	0	0	0
1	1	0	1	1	1	1	1	1	1	1	1	1	1	1	1	1	0	1	1	0	1	1	1	0	0	0	0	1	1	1	0	0	0	1	0	1	1	0	1
1	1	1	1	1	1	1	1	1	1	1	1	1	1	1	1	1	1	1	1	1	0	1	1	0	1	1	1	1	1	1	0	1	1	0	0	0	0	0	1
1	1	1	1	1	1	1	1	1	1	1	0	1	1	1	1	1	1	1	1	0	1	0	1	1	0	1	1	1	0	1	1	0	0	1	1	1	0	1	0
1	1	1	1	1	1	1	1	1	1	1	1	1	1	1	1	1	1	1	1	1	1	1	1	1	1	0	1	1	1	0	0	0	0	1	0	0	0	0	0
1	1	1	1	1	1	1	1	1	1	1	1	1	1	1	1	1	1	1	0	0	1	1	1	1	1	1	1	1	1	0	1	0	0	0	0	1	0	0	0
1	1	1	1	1	1	1	1	1	1	1	1	1	1	1	1	1	1	1	1	1	1	1	1	1	0	1	1	0	1	1	0	0	1	1	0	0	0	1	0
1	1	1	1	1	1	1	1	1	1	1	0	1	1	1	1	1	1	1	0	1	1	1	1	0	1	1	0	0	1	0	1	1	0	0	1	0	0	0	1
1	1	1	1	1	0	1	1	1	1	0	1	0	1	1	1	1	1	1	1	1	1	1	1	1	1	1	0	0	1	1	1	1	1	1	1	0	0	0	1
1	1	1	1	1	1	1	1	1	1	1	1	1	1	1	1	1	1	1	1	1	1	1	1	1	0	1	1	1	1	1	1	1	0	1	1	0	1	1	0
1	1	1	1	1	1	1	1	1	1	1	0	1	1	1	1	1	1	1	1	1	1	1	1	1	1	0	1	1	0	1	1	0	0	0	1	1	0	1	1
1	1	1	1	1	0	1	1	1	1	0	1	1	1	1	1	0	0	1	0	1	1	1	1	1	1	1	0	0	0	1	0	0	0	0	1	0	1	1	0
1	1	1	1	1	1	1	1	1	1	1	1	1	1	1	1	1	0	1	1	1	1	1	1	1	1	0	1	0	1	1	1	1	0	0	1	0	1	0	1
1	1	1	1	1	1	1	1	1	1	1	0	1	0	1	1	1	1	1	1	1	1	1	1	1	1	0	0	1	0	1	0	0	0	1	0	1	0	0	0
1	1	1	1	1	1	1	1	1	1	1	0	1	1	1	1	1	1	1	1	1	1	0	0	1	1	0	0	0	0	1	0	1	0	0	1	1	0	0	0
1	1	1	1	1	1	1	1	1	0	1	0	1	1	1	1	1	1	1	1	1	0	1	1	1	0	1	1	0	1	1	1	0	0	0	0	1	1	1	1
1	1	1	1	1	1	1	1	1	1	1	1	1	1	1	1	1	0	1	1	0	1	1	1	0	1	1	0	1	1	1	0	1	1	0	1	0	1	0	1
1	1	1	1	1	1	1	1	0	1	1	1	1	1	1	1	1	1	1	1	1	0	1	1	1	1	1	0	1	0	1	1	1	0	0	1	1	1	1	0
1	1	1	1	1	1	1	0	1	1	1	1	1	1	0	1	1	1	1	1	0	1	1	0	1	1	1	1	1	0	1	0	1	0	0	1	0	0	0	0
1	1	1	1	1	1	1	0	1	1	0	1	1	1	0	1	1	1	1	0	1	0	0	1	1	1	0	1	0	0	1	0	1	0	1	0	0	0	1	0
1	1	1	1	1	1	0	1	1	1	1	1	1	1	1	1	1	1	1	1	1	0	1	1	1	1	1	0	0	1	1	1	1	1	0	1	1	1	1	0
1	0	1	1	1	1	1	1	1	1	1	1	1	1	1	1	1	1	1	1	1	1	1	1	1	1	0	0	1	1	1	0	0	1	0	0	0	1	0	1
1	1	1	1	1	1	1	1	1	1	1	1	0	1	1	0	1	1	1	1	1	1	1	1	0	1	0	0	1	0	1	1	1	1	1	0	0	0	1	1
1	1	1	1	1	0	1	0	1	1	1	1	1	1	1	1	1	1	0	1	1	1	1	1	0	0	0	1	1	0	1	1	1	0	0	0	0	0	1	1
1	1	1	1	1	1	1	1	1	1	1	1	1	1	1	1	1	1	1	1	1	1	1	1	0	1	1	1	1	1	0	1	1	1	1	1	0	0	0	1
1	1	1	0	1	1	1	1	1	1	1	1	1	0	1	1	1	1	1	1	1	1	1	1	1	0	1	0	1	1	0	1	0	0	0	0	1	1	0	1
1	1	1	1	1	1	1	1	1	1	1	1	1	1	1	1	1	1	0	1	1	0	1	1	0	1	1	0	0	1	1	0	1	0	0	1	0	0	1	1
1	1	1	1	1	0	1	1	1	1	1	1	1	0	1	1	1	1	1	1	1	1	1	1	0	1	1	0	1	0	1	0	1	0	1	1	0	0	1	0
1	1	1	1	1	1	1	1	1	1	1	1	1	1	1	1	1	1	0	1	1	1	0	1	1	0	1	0	1	1	1	0	1	1	1	1	1	0	0	1
1	1	1	1	1	1	1	1	1	1	0	1	1	1	0	1	1	1	1	1	1	1	0	1	1	1	1	1	1	1	0	0	0	1	0	0	1	1	1	0
1	1	1	1	1	1	1	1	1	1	1	1	1	1	1	1	1	1	1	1	1	1	0	1	1	0	0	1	1	1	1	1	0	0	1	0	0	0	1	0
1	1	1	1	1	1	1	1	1	1	0	1	1	1	1	1	1	1	1	1	1	1	1	1	1	0	1	1	1	1	1	1	1	1	1	1	0	1	0	1
0	1	1	1	1	1	1	1	1	1	1	1	1	1	1	1	1	1	1	1	1	1	1	1	0	0	1	1	1	1	1	1	1	1	0	1	1	0	1	0
1	1	1	1	1	1	1	1	1	1	1	1	1	1	1	1	1	1	1	1	1	1	1	1	1	0	1	1	1	1	0	0	0	0	1	1	0	0	0	0
1	1	1	1	1	1	0	1	1	1	1	1	0	1	1	1	1	1	1	1	1	1	1	1	1	1	1	0	1	1	1	1	0	1	1	1	0	1	0	1
1	1	1	1	1	1	1	1	1	1	1	1	1	1	1	1	1	1	1	1	0	1	1	0	1	1	1	0	1	1	1	0	1	1	1	1	1	1	1	0
1	1	1	1	1	1	1	1	1	1	1	1	1	1	1	1	1	1	1	1	1	1	1	0	0	1	1	1	1	1	0	1	1	0	1	1	0	0	1	1
1	1	1	1	1	1	1	1	1	1	1	1	1	1	1	1	1	1	1	1	1	1	1	0	1	1	0	1	1	1	0	1	1	1	0	1	1	0	0	1
1	1	1	1	1	1	1	1	1	1	1	1	0	1	0	1	1	1	1	1	1	1	0	1	1	1	1	1	0	1	1	1	0	0	0	0	0	1	0	1
1	1	1	1	1	1	1	1	1	1	1	1	1	1	1	1	1	1	1	1	1	1	1	0	0	1	1	1	1	1	1	1	1	1	1	0	1	1	0	0
1	1	1	1	1	1	1	1	1	1	1	1	1	1	1	1	1	1	1	0	1	1	0	1	0	1	1	1	0	1	1	1	1	0	1	0	1	1	1	0
1	1	1	1	1	1	1	1	1	1	1	1	1	0	0	1	1	1	1	1	1	1	1	0	1	0	1	1	1	0	1	0	1	0	1	0	1	1	1	1
1	1	1	1	1	1	0	1	1	1	1	1	1	1	1	0	1	1	1	1	1	1	1	1	0	1	0	1	1	1	0	1	0	1	1	1	1	1	1	0
1	1	1	1	1	1	1	1	1	1	1	1	1	0	0	0	1	1	1	1	1	1	1	1	0	0	1	0	1	1	1	1	0	1	1	1	0	1	0	0
1	1	1	1	0	1	1	1	1	1	1	1	1	0	1	1	1	1	1	1	1	0	0	1	1	1	1	1	1	1	1	1	0	1	1	1	1	1	0	1
1	1	1	1	1	1	1	1	1	1	1	1	1	1	1	1	1	1	1	1	1	1	1	1	0	1	1	0	1	1	1	1	1	0	1	1	1	1	0	0
0	1	1	1	1	1	1	1	1	1	1	1	1	1	0	1	0	1	1	1	1	1	1	1	1	1	0	1	1	0	1	1	0	0	1	1	1	0	0	1
1	1	1	1	1	1	1	1	1	1	1	1	1	1	1	1	0	1	1	1	1	1	1	1	1	1	1	1	1	1	0	1	0	1	0	1	0	1	0	1
1	1	1	1	1	1	1	1	1	1	1	1	1	1	1	1	1	0	1	1	1	1	1	1	0	0	1	1	1	1	1	0	0	1	0	0	1	1	0	0
1	1	1	1	1	1	1	1	0	1	1	1	1	1	1	1	1	0	1	1	1	1	1	0	1	1	0	0	1	0	1	0	1	0	1	0	0	1	0	0
1	1	1	1	1	1	1	1	1	1	1	1	1	1	1	1	1	1	1	1	1	1	1	1	1	1	1	1	0	1	1	0	0	0	0	0	1	1	1	1
1	1	1	1	1	1	1	1	1	1	1	1	1	1	1	1	1	1	1	1	1	0	1	1	1	1	0	0	1	0	0	1	1	1	0	1	1	0	0	0
1	1	1	1	1	1	0	1	1	0	1	1	1	1	1	1	1	1	1	1	1	1	1	1	1	1	0	1	1	0	0	1	1	1	1	0	1	0	0	0
1	1	1	1	1	1	1	1	1	1	1	1	1	1	1	0	1	1	1	1	1	1	1	1	1	0	0	1	1	1	1	1	1	0	1	0	0	0	1	1
1	1	1	1	1	1	1	1	1	1	1	1	1	1	1	1	1	1	1	1	1	1	1	0	1	1	1	0	0	1	1	0	1	1	0	0	0	1	0	1
1	1	1	1	1	1	1	1	1	1	1	1	1	0	0	1	1	0	1	0	1	1	1	1	1	1	1	1	0	1	1	1	0	0	1	0	1	0	0	1
1	1	1	1	1	1	1	1	1	1	1	1	1	1	0	1	1	1	1	1	1	1	1	1	1	1	1	0	1	1	0	0	1	0	0	1	1	1	0	0
1	1	1	1	1	1	1	0	1	1	1	1	1	1	1	1	1	1	1	1	1	0	1	1	1	1	1	0	0	0	0	1	1	1	1	1	0	0	0	1
1	1	1	1	1	1	1	1	1	1	1	1	1	1	1	1	1	1	1	1	1	1	1	0	1	1	1	0	1	1	0	1	1	1	1	1	0	0	1	0
1	1	1	1	1	1	1	1	1	1	1	1	1	1	1	1	0	1	1	0	1	1	1	1	1	1	0	1	1	1	0	1	0	1	0	1	0	1	0	1
1	1	1	1	1	1	1	0	1	1	1	1	1	1	1	1	1	1	1	1	1	1	1	0	1	1	1	1	1	1	0	1	1	1	0	1	0	1	1	0
1	1	1	1	1	1	1	1	1	1	0	1	1	0	1	1	1	1	1	1	1	1	1	1	1	1	1	1	1	1	1	0	1	0	0	1	0	1	0	0
1	1	1	1	1	1	1	1	1	1	0	1	1	1	1	1	1	1	1	1	1	0	1	1	1	0	1	1	1	1	0	1	1	0	0	1	1	0	1	1
1	1	1	1	1	1	1	1	1	1	1	1	1	1	0	1	1	1	1	1	1	1	1	1	1	1	1	1	0	0	1	0	1	0	1	1	1	1	1	0
