# Supplementary material for: autopsych: An R Shiny tool for the reproducible Rasch analysis, differential item functioning, equating, and examination of group effects
Source: PLoS One. 2021 Oct 11;16(10):e0257682. doi: 10.1371/journal.pone.0257682 (PMC8505029; doi:10.1371/journal.pone.0257682)
Supplement: S8 File — (CSV) [file pone.0257682.s010.csv]

rater1	rater2	rater3
3	3	2
3	6	1
3	4	4
4	6	4
5	2	3
5	4	2
2	2	1
3	4	6
5	3	1
2	3	1
2	2	1
6	3	2
1	3	3
5	3	3
2	2	1
2	2	1
1	1	3
2	3	3
4	3	2
3	4	2
