# Supplementary material for: autopsych: An R Shiny tool for the reproducible Rasch analysis, differential item functioning, equating, and examination of group effects
Source: PLoS One. 2021 Oct 11;16(10):e0257682. doi: 10.1371/journal.pone.0257682 (PMC8505029; doi:10.1371/journal.pone.0257682)
Supplement: S9 File — (CSV) [file pone.0257682.s011.csv]

Itemx01	Itemx02	Itemx03	Itemx04	Itemx05	Itemx06	Itemx07	Itemx08	Itemx09	Itemx10	Itemx11	Itemx12	Itemx13	Itemx14	Itemx15	Itemx16	Itemx17	Itemx18	Itemx19	Itemx20
1	1	0	1	1	1	1	1	1	1	1	1	1	1	1	1	1	1	1	1
1	1	1	1	1	1	1	1	1	1	1	1	1	1	1	0	1	1	0	1
1	1	1	1	1	1	1	1	1	1	1	1	1	1	1	1	0	1	1	1
1	1	1	1	1	1	1	1	1	1	1	1	0	0	1	1	1	1	1	1
1	1	1	1	1	1	1	1	1	1	1	1	0	1	0	1	1	1	1	0
1	1	1	1	0	1	0	1	1	1	1	1	1	1	1	1	1	1	0	0
1	1	1	1	1	1	1	1	1	0	1	1	1	1	1	0	1	0	0	0
1	1	1	1	1	1	1	0	1	1	1	1	1	1	0	1	0	1	0	0
1	1	1	1	1	1	1	1	1	1	1	1	1	1	1	0	1	0	0	1
1	1	1	1	1	1	1	0	1	1	1	1	1	1	0	0	1	1	1	1
1	1	1	1	1	1	1	1	1	1	0	1	0	1	0	0	1	1	0	1
1	1	1	1	1	1	0	0	1	1	1	1	1	1	1	0	1	0	0	0
1	1	1	1	1	1	1	1	1	1	1	1	1	1	0	1	0	1	0	0
1	1	1	0	1	1	1	1	0	1	1	1	1	1	0	1	0	0	1	1
1	1	1	1	1	1	1	1	0	1	0	1	0	1	0	1	0	0	1	1
1	1	1	1	1	1	1	1	1	1	1	1	1	0	1	1	1	0	1	0
1	1	1	1	1	1	1	1	1	1	1	1	1	1	1	0	0	0	0	1
1	1	1	1	1	1	1	1	1	1	1	1	1	1	0	1	1	1	0	1
1	1	1	0	1	1	1	1	1	1	1	1	1	1	1	0	0	0	1	0
1	1	1	1	1	1	0	1	1	1	1	1	1	0	0	1	1	1	0	1
1	1	1	1	1	1	1	1	1	0	0	1	1	0	1	1	0	1	0	0
1	1	1	1	1	1	1	1	1	1	1	1	0	1	1	0	1	0	0	0
1	1	1	1	1	1	1	1	1	1	0	0	1	1	0	1	0	0	1	1
0	1	1	1	0	1	1	0	1	0	1	1	1	0	0	1	0	0	1	0
1	1	1	1	1	1	0	1	1	1	1	0	1	0	1	0	0	1	0	0
1	1	1	1	1	1	1	1	1	0	1	1	1	1	1	0	0	1	0	0
1	1	1	1	1	1	1	1	1	1	1	1	1	1	0	0	1	0	1	0
1	1	1	1	1	1	1	0	1	0	1	1	0	1	1	0	0	0	1	0
1	1	1	1	1	1	1	0	1	1	1	0	1	1	0	1	1	0	1	0
1	1	1	1	1	1	1	1	0	1	1	1	0	1	1	0	0	0	0	1
1	1	0	1	1	1	1	1	1	0	1	0	0	0	1	0	1	1	0	0
1	1	1	1	1	1	1	1	1	1	1	0	1	0	1	1	1	1	1	1
1	1	1	1	1	1	1	1	1	0	1	1	1	1	0	1	0	1	1	0
1	1	0	1	1	1	1	1	1	1	1	1	0	1	0	1	0	0	0	0
1	1	1	1	1	1	1	1	0	1	1	1	1	1	1	0	0	1	0	1
1	1	1	1	1	1	1	1	0	1	1	1	1	1	1	1	0	1	0	0
1	1	1	0	1	1	1	1	1	1	1	0	1	0	0	1	0	0	0	1
1	1	1	1	1	1	1	0	1	1	0	1	0	1	1	1	0	0	0	1
1	1	1	1	1	1	0	1	1	0	0	1	1	0	0	1	0	0	0	0
1	1	1	1	1	1	1	1	1	1	1	0	0	1	0	0	0	1	0	0
1	1	1	1	0	1	1	1	1	1	1	1	0	1	1	0	1	0	1	1
1	1	1	1	1	1	1	1	0	1	1	1	1	0	1	1	0	0	1	1
1	1	1	1	1	1	1	1	1	1	1	1	1	1	0	1	0	0	0	0
1	1	1	1	1	1	1	1	0	0	0	0	1	1	0	1	0	0	0	1
1	1	1	1	1	1	1	1	1	1	0	0	1	0	0	1	0	1	0	1
1	1	1	1	1	1	1	1	0	1	0	0	0	0	0	0	0	1	0	0
1	1	1	1	1	1	1	1	1	1	0	1	1	0	0	1	0	1	1	0
1	0	1	1	1	1	1	1	0	1	1	0	1	1	1	0	0	1	1	0
1	0	1	1	1	1	1	1	1	1	1	1	1	0	1	0	1	0	0	0
1	1	1	1	1	0	1	1	1	1	1	1	1	1	1	0	0	1	0	0
1	1	1	1	1	1	1	1	1	0	1	0	0	0	0	0	0	1	0	0
1	1	1	0	1	1	1	1	1	0	1	0	1	0	1	1	1	1	1	1
1	1	1	1	0	0	1	1	1	1	0	1	1	0	1	0	0	1	1	0
1	1	1	1	1	1	1	1	1	1	1	0	0	1	1	1	0	1	0	1
1	1	1	1	1	1	1	1	1	1	0	1	0	1	0	1	0	1	0	0
1	1	1	1	1	1	0	1	1	1	1	1	0	0	1	0	1	0	0	1
1	1	1	0	0	1	1	1	1	0	1	1	0	1	1	1	1	1	0	0
1	1	1	1	1	1	1	1	0	1	0	1	1	0	0	0	0	0	0	1
1	1	1	1	1	1	0	0	1	1	0	1	0	1	1	0	0	0	0	1
1	1	1	1	0	1	1	1	0	0	0	0	1	0	0	0	0	1	0	0
1	1	0	1	1	1	1	0	0	1	1	0	1	1	0	0	1	0	0	0
1	1	1	1	1	1	1	1	1	1	0	0	0	1	1	1	1	0	0	0
1	1	1	1	1	1	1	0	1	1	1	1	0	0	1	0	1	1	0	0
1	0	1	1	1	1	1	1	1	0	0	1	1	1	1	1	0	1	0	0
1	1	1	1	1	1	1	1	0	1	1	0	1	1	0	0	1	0	1	0
1	1	1	1	1	1	1	0	1	1	1	1	1	0	0	0	0	0	0	0
1	1	1	0	1	1	1	0	0	1	1	1	1	1	0	1	0	0	1	1
1	1	1	1	1	1	0	1	1	0	1	0	1	0	0	0	1	0	0	0
1	1	1	1	1	0	1	1	1	1	0	1	1	1	1	0	0	1	0	0
1	1	1	1	1	1	0	1	1	0	0	1	1	1	1	0	0	1	0	0
1	1	1	1	1	1	1	1	1	1	1	1	1	1	0	0	0	0	0	1
1	1	1	1	1	0	1	1	1	0	0	1	1	1	1	0	1	0	0	0
1	1	1	1	1	0	1	1	1	1	1	1	1	0	1	0	0	0	1	0
1	1	1	1	1	1	1	1	0	1	1	1	0	1	1	1	1	0	0	0
1	1	1	1	0	1	0	1	1	1	0	0	1	1	0	0	0	0	0	0
1	1	1	1	1	1	1	1	1	0	0	0	0	1	0	0	0	0	0	0
1	0	1	1	1	1	1	1	1	1	1	0	0	1	1	0	1	0	0	1
1	1	1	1	1	1	1	0	1	1	1	1	1	0	1	0	1	0	0	0
1	1	1	1	0	1	1	0	1	0	0	1	0	1	1	0	0	0	1	1
1	1	1	1	1	1	1	0	1	1	1	1	1	0	0	0	0	0	1	0
1	1	1	1	1	1	1	0	1	0	1	1	1	1	0	0	1	0	0	0
1	1	1	1	0	1	0	1	1	1	0	0	1	1	0	1	1	0	0	0
1	1	1	1	1	1	1	0	0	1	0	1	0	0	0	0	0	0	1	0
1	1	1	0	1	1	0	0	1	1	1	1	1	0	0	1	0	0	0	0
1	1	0	0	1	1	1	0	1	1	1	0	0	1	1	0	0	0	0	0
1	1	1	1	0	1	1	1	1	0	0	1	1	0	0	1	0	0	1	0
0	1	1	1	1	1	0	0	1	1	1	0	1	1	0	0	0	0	0	0
1	1	1	1	1	1	1	1	1	1	0	1	0	0	1	0	1	0	0	0
1	1	1	1	1	0	1	1	0	1	0	0	1	1	0	0	0	0	0	0
1	1	1	1	1	1	1	0	0	0	1	0	0	0	0	1	0	0	0	0
1	1	0	1	1	0	0	1	1	1	1	1	0	1	1	0	0	1	0	0
1	1	1	1	1	1	1	1	1	0	1	0	1	1	0	0	1	1	0	0
1	1	1	1	1	1	1	0	1	1	1	1	0	1	1	0	1	1	0	0
1	0	1	1	1	1	0	0	0	0	1	1	0	0	1	1	1	0	0	1
1	1	1	1	0	1	1	1	0	0	1	0	0	0	1	0	1	0	0	0
1	1	0	1	1	0	1	0	0	0	0	1	0	0	0	0	1	0	1	0
1	0	1	1	1	0	0	0	0	1	0	1	0	1	0	1	0	0	0	0
1	1	1	1	1	1	0	1	0	0	1	0	1	0	0	1	1	0	0	0
1	1	1	1	1	1	0	0	1	1	0	0	0	0	0	0	0	0	1	0
1	1	1	1	0	1	1	1	1	0	1	0	1	0	1	1	0	1	1	0
1	1	1	0	0	0	1	0	0	1	0	0	0	0	0	0	1	0	1	0
1	1	1	1	1	0	1	0	1	1	1	0	0	0	0	0	0	0	0	0
1	1	1	1	0	1	1	1	1	1	1	1	0	1	0	1	0	0	0	0
0	1	1	0	1	0	0	1	0	0	0	0	1	0	0	0	0	0	0	0
1	1	1	1	1	0	0	0	0	0	0	0	0	1	0	1	0	0	0	0
0	1	1	1	1	1	1	1	0	0	0	1	0	0	0	0	0	0	0	0
0	1	1	1	0	1	1	1	1	0	1	0	0	0	0	0	0	1	0	0
1	1	1	1	0	0	1	1	0	0	1	0	0	0	0	1	0	1	0	0
1	1	0	1	0	0	0	1	0	0	0	0	0	0	0	0	0	0	0	0
1	1	1	1	1	1	1	0	0	0	0	1	0	0	0	0	0	0	0	0
0	1	1	1	1	1	1	1	1	1	0	0	1	0	0	1	1	0	0	0
1	1	1	1	1	0	1	0	1	0	1	1	1	0	0	1	0	1	0	0
1	1	0	1	0	1	0	0	1	0	1	0	1	0	0	0	0	0	0	0
0	1	1	1	1	1	1	1	0	0	0	0	1	0	0	0	0	0	0	1
1	1	1	1	1	1	0	1	1	0	0	0	0	1	0	1	0	0	0	0
1	1	1	1	0	1	1	1	0	1	1	0	0	0	0	0	0	0	0	0
1	0	1	1	1	1	0	1	0	1	0	1	0	1	0	1	0	0	0	0
0	1	1	1	1	0	1	1	0	0	1	0	0	0	0	0	1	0	0	1
1	1	1	0	1	1	1	1	0	0	0	1	0	0	0	0	1	0	1	0
1	0	0	1	1	1	1	1	1	1	0	0	0	0	0	0	0	0	0	0
1	0	1	1	0	1	0	0	0	0	0	0	0	0	1	0	0	0	0	1
1	1	1	1	1	1	1	1	1	0	0	0	0	1	0	0	0	0	0	0
1	1	1	0	1	0	0	0	0	0	1	0	0	0	0	0	0	1	0	0
1	1	1	0	0	1	1	1	1	0	1	0	1	0	0	0	0	0	0	0
1	1	1	1	0	1	0	0	1	0	0	0	0	0	0	0	0	0	1	0
0	1	1	0	0	1	1	1	0	1	1	1	0	0	1	0	0	0	0	0
1	0	0	0	1	0	1	1	1	0	0	0	0	0	0	0	1	0	0	0
1	1	1	1	1	1	1	1	0	1	0	1	1	1	0	0	0	0	0	0
1	1	0	0	1	1	1	0	1	0	0	1	0	1	0	0	0	0	0	1
1	0	1	1	0	1	0	1	1	0	0	0	0	1	0	0	0	0	0	0
1	1	0	1	0	1	1	0	0	0	1	1	0	0	0	1	0	0	0	0
0	1	1	0	1	0	1	0	0	0	0	1	0	0	1	0	1	0	0	0
1	1	1	1	0	0	0	0	1	1	1	0	0	0	0	0	0	0	0	0
1	0	0	0	1	1	0	1	0	1	1	0	0	0	1	0	0	0	0	1
1	1	1	1	0	0	1	1	0	1	0	0	0	0	0	0	0	0	0	0
1	1	0	1	1	0	1	1	0	1	0	1	1	0	0	0	0	0	0	0
0	1	1	0	1	1	0	1	1	0	0	1	0	0	0	0	0	0	0	0
0	1	0	0	0	1	0	1	0	0	0	0	0	0	0	0	0	0	0	1
0	1	1	1	0	1	0	0	0	1	0	0	0	0	0	0	0	0	0	0
1	0	1	1	1	1	0	0	0	0	0	0	0	0	0	0	0	0	1	0
1	1	0	0	0	0	1	1	1	0	0	0	0	0	0	0	0	0	0	0
1	1	1	1	1	1	1	0	0	1	1	1	1	0	0	0	0	0	1	0
1	1	0	1	1	1	1	1	0	1	0	0	0	1	1	0	0	0	0	0
1	1	1	1	1	0	1	0	1	0	1	0	0	1	1	0	0	0	0	0
0	1	0	1	1	1	0	0	1	1	1	1	0	0	0	0	0	0	0	0
1	1	0	1	1	1	0	1	1	0	1	1	0	0	0	0	0	0	0	0
1	0	1	0	1	0	1	1	0	1	0	0	0	1	0	0	0	0	0	0
1	1	0	1	1	0	0	0	0	0	0	0	0	1	0	0	0	0	1	0
1	1	0	0	1	1	0	0	0	0	0	0	0	0	1	1	0	1	0	0
0	1	1	0	1	1	0	0	0	1	0	0	0	0	0	0	0	0	0	0
0	1	1	1	0	0	1	0	0	1	0	0	0	0	1	0	0	0	0	0
1	0	1	1	1	0	1	1	0	0	0	0	1	1	0	0	1	0	0	0
1	1	1	1	0	0	1	0	0	1	0	0	0	1	0	0	0	0	0	0
1	1	0	1	1	0	1	0	0	1	1	0	0	0	0	0	0	0	0	0
1	1	1	1	1	0	1	0	0	0	0	0	0	0	0	0	0	0	1	0
1	0	1	1	0	1	0	1	0	0	0	1	0	0	0	0	0	0	0	0
1	0	0	1	0	1	1	0	0	0	0	1	0	1	1	0	0	0	0	0
1	1	1	0	1	0	0	1	0	0	0	0	0	0	0	0	0	1	1	0
1	1	1	1	1	0	1	0	0	0	0	0	0	0	0	0	0	0	0	0
1	0	1	1	1	1	0	0	0	1	0	0	0	0	1	0	0	0	1	0
1	1	1	1	0	1	0	0	0	0	0	0	0	0	0	0	0	0	0	0
1	1	0	1	1	1	1	1	1	0	1	0	0	0	0	0	0	0	0	0
1	0	0	0	0	0	0	0	1	1	0	0	0	0	0	0	0	0	0	0
1	1	1	1	1	1	0	1	0	1	0	0	0	0	0	0	0	0	0	0
1	1	0	0	0	1	1	0	0	0	0	0	0	0	0	1	0	0	0	0
1	0	0	1	0	1	1	1	0	0	0	0	0	0	0	0	0	0	0	1
0	1	1	1	0	0	1	1	0	0	1	0	1	0	0	0	0	0	0	0
1	1	0	1	1	1	0	0	0	1	0	0	0	0	1	0	0	0	0	0
1	1	1	0	0	1	1	1	0	0	0	0	1	0	0	0	0	0	0	0
1	1	0	0	0	0	1	0	0	0	0	0	0	0	0	0	0	0	0	0
1	1	0	0	0	0	0	1	0	0	1	0	0	1	0	0	0	0	0	0
1	1	0	0	1	0	1	1	0	0	0	0	0	0	0	1	0	0	0	0
0	0	0	0	0	0	0	0	1	0	0	0	0	0	0	0	0	0	0	0
0	1	1	0	1	0	0	0	0	0	0	0	0	0	1	0	0	0	0	0
0	1	0	1	1	1	0	1	0	0	0	0	1	0	0	0	1	0	0	0
1	0	0	1	0	0	0	0	0	0	1	0	1	0	0	1	0	0	0	0
1	0	1	1	0	0	0	1	1	1	0	0	1	0	0	0	0	0	0	0
1	1	1	1	1	0	0	0	0	0	0	0	1	1	0	0	0	0	0	0
0	1	0	0	1	1	1	1	0	0	1	1	0	0	0	0	0	0	0	0
1	0	1	0	0	0	0	0	0	0	0	0	0	0	1	0	0	0	0	0
0	0	0	1	0	1	0	0	1	0	0	0	0	0	0	1	0	0	0	0
1	0	0	0	0	1	0	1	0	0	0	1	1	0	0	0	0	0	1	0
0	1	0	1	0	0	0	1	0	1	1	0	0	0	0	0	1	0	0	0
1	0	1	0	0	0	1	1	0	0	0	0	0	0	0	0	0	0	0	0
0	0	0	0	0	0	0	0	1	0	0	0	0	0	0	0	0	0	0	0
1	0	1	0	0	1	1	0	1	1	1	0	0	0	0	0	0	0	0	0
1	1	1	1	1	0	1	0	0	0	0	0	0	0	0	0	0	0	0	0
0	1	0	1	1	0	0	0	0	0	0	0	0	1	0	0	0	0	0	0
0	1	0	1	1	0	1	0	0	0	0	0	0	0	0	0	0	0	0	0
0	1	0	0	0	0	1	0	0	0	0	0	0	0	0	0	0	0	0	0
1	0	0	0	1	1	0	0	0	0	0	0	0	0	0	0	0	0	0	0
1	1	1	0	1	0	0	0	1	0	0	1	0	0	0	0	0	0	0	0
0	0	0	1	0	0	0	0	0	0	0	0	0	0	0	0	0	0	0	0
0	0	1	0	0	0	0	0	0	0	0	0	0	0	0	0	0	0	0	0
0	1	1	0	0	1	0	0	0	1	0	0	0	0	0	0	0	0	0	0
1	1	0	0	0	1	0	1	0	0	0	0	0	0	0	0	0	0	0	0
1	1	0	1	0	0	0	0	0	0	0	0	0	0	0	1	0	0	0	0
0	1	1	1	0	1	0	1	0	0	0	0	0	0	0	0	0	0	0	0
1	1	0	0	0	0	1	0	0	0	0	0	0	0	0	0	0	0	0	0
0	0	1	1	1	0	0	0	0	0	0	0	0	0	0	0	0	0	0	0
