# Supplementary material for: autopsych: An R Shiny tool for the reproducible Rasch analysis, differential item functioning, equating, and examination of group effects
Source: PLoS One. 2021 Oct 11;16(10):e0257682. doi: 10.1371/journal.pone.0257682 (PMC8505029; doi:10.1371/journal.pone.0257682)
Supplement: S10 File — (CSV) [file pone.0257682.s012.csv]

OTV01	OTV02	OTV03	OTV04	OTV05	OTV06	OTV07	OTV08	OTV09	OTV10	OTV11	OTV12	OTV13	OTV14	OTV15	OTV16	OTV17	OTV18	OTV19	OTV20	OTV21	OTV22	OTV23	OTV24	OTV25	OTV26	OTV27	OTV28	OTV29	OTV30
1	1	1	1	1	1	1	1	1	1	1	0	0	1	1	1	0	1	0	1	0	2	2	2	1	2	2	1	0	2
1	1	1	0	1	1	1	0	1	1	1	1	1	1	1	1	0	1	1	1	0	1	1	2	2	1	2	1	1	2
0	1	1	1	1	0	1	0	1	1	0	1	1	1	1	1	0	1	1	1	0	1	1	0	0	0	0	0	1	0
1	1	0	1	0	1	1	0	1	1	1	1	0	1	1	1	1	1	0	1	0	0	2	1	0	1	1	1	0	2
1	1	0	0	1	1	1	1	1	1	1	0	1	1	1	1	0	1	1	1	1	1	2	1	0	1	1	0	0	0
1	1	1	0	1	1	1	1	1	1	1	0	1	1	1	1	0	1	0	1	0	0	1	2	2	1	2	2	1	2
1	1	1	1	1	1	1	1	1	0	1	0	1	1	1	1	1	1	0	1	0	0	1	1	0	1	1	0	2	2
1	1	1	1	1	0	1	1	1	1	1	0	0	1	1	1	0	1	1	1	0	0	2	2	1	2	1	1	1	0
1	1	0	1	1	1	1	1	1	1	1	0	1	0	0	1	0	1	1	1	0	1	2	1	0	1	2	1	0	0
1	1	0	1	1	1	1	1	1	1	1	0	1	0	0	1	0	1	1	1	0	1	2	1	0	1	2	1	0	0
0	0	0	0	0	0	0	1	0	1	1	0	0	0	0	0	0	0	0	0	0	1	1	0	1	1	0	1	0	0
1	0	1	1	1	1	1	1	1	1	1	0	1	1	0	1	1	1	1	1	0	1	2	1	0	1	2	2	1	1
1	0	1	1	1	1	1	1	1	1	1	0	1	1	0	1	1	1	1	1	0	1	2	1	0	1	2	1	1	1
1	1	1	1	1	1	1	1	1	1	1	0	1	0	0	1	0	1	0	1	0	1	2	1	0	1	2	2	1	1
1	1	0	0	1	0	1	0	0	1	1	0	1	1	1	0	0	1	0	1	0	1	1	1	0	1	0	0	0	2
1	1	0	0	0	0	1	0	0	0	0	0	1	0	1	0	0	0	0	0	0	0	0	0	0	0	1	0	0	0
0	0	0	0	0	0	1	0	0	1	0	1	1	0	1	0	0	0	0	0	0	1	0	0	0	0	0	0	0	1
0	0	1	0	0	1	1	0	1	0	0	0	0	0	1	0	0	0	0	1	0	0	0	0	0	0	1	1	0	1
1	1	0	0	1	1	1	0	0	0	1	0	0	0	0	0	0	1	1	1	0	1	0	2	0	0	1	0	0	0
0	1	1	0	1	0	1	0	0	0	1	0	0	0	0	1	0	0	1	1	0	0	0	1	0	0	1	1	0	0
1	1	1	0	1	0	1	1	0	1	1	1	1	1	1	1	0	1	1	1	0	1	2	2	2	1	2	2	0	1
1	1	1	0	1	0	1	1	0	1	1	1	1	1	1	1	0	1	1	1	0	1	2	2	2	1	2	2	0	1
1	1	0	1	1	0	1	0	1	1	1	1	1	1	1	1	1	1	1	1	0	1	1	1	2	1	1	0	1	1
1	1	1	0	1	1	1	1	1	1	1	0	1	1	1	1	0	1	0	1	0	0	2	2	2	2	0	1	1	1
1	1	1	1	1	0	1	1	1	1	0	0	1	1	1	1	0	1	1	1	0	1	1	1	2	1	0	2	0	2
1	1	0	0	1	0	1	0	1	1	1	1	1	1	1	1	0	1	0	1	1	1	2	2	0	2	2	1	1	1
0	1	0	0	1	0	1	0	0	1	1	0	1	1	1	1	0	1	1	1	1	0	1	2	0	1	0	2	1	1
1	1	0	0	0	0	1	1	0	1	1	1	1	1	1	0	0	1	1	1	1	2	2	1	0	2	1	0	0	1
1	1	0	0	1	1	0	0	1	1	1	1	0	0	0	1	0	1	0	1	0	0	2	1	0	1	1	0	0	1
1	1	1	1	1	1	1	1	1	1	1	1	1	1	1	1	0	1	1	1	0	1	1	2	2	2	2	2	2	2
1	0	0	1	1	1	1	1	0	1	0	1	1	0	1	1	0	1	1	1	0	1	1	2	2	1	2	2	0	0
0	1	1	1	1	0	0	0	1	1	1	1	1	1	0	1	0	1	1	1	0	0	1	0	0	0	2	0	0	2
0	1	1	1	1	1	1	1	1	1	1	0	1	1	1	1	1	1	1	1	1	1	0	1	2	1	2	1	0	2
0	1	0	1	0	1	1	0	0	0	1	0	0	0	0	0	0	0	0	0	0	0	0	0	0	0	0	1	0	0
1	1	1	1	1	1	1	0	1	1	1	1	1	1	1	1	0	0	0	0	0	0	0	0	0	0	0	0	0	0
1	1	1	1	1	1	1	1	0	1	0	0	1	1	0	1	1	0	0	1	0	0	2	2	0	1	0	2	0	1
1	1	0	0	0	0	1	0	0	1	1	0	1	1	1	1	0	0	0	0	0	0	0	0	0	1	1	2	0	0
1	1	1	0	1	0	1	0	0	1	0	1	1	1	0	0	0	0	1	0	0	0	0	0	0	0	0	0	0	0
1	1	1	1	1	1	1	0	1	1	1	1	1	1	1	1	0	0	0	0	0	0	0	0	0	1	0	0	0	0
1	0	1	1	1	1	1	0	1	1	1	1	1	1	1	1	0	1	1	0	0	0	0	0	0	0	0	0	0	0
1	1	1	1	1	0	1	1	1	1	1	1	1	1	1	1	1	1	0	1	1	2	2	2	1	2	2	2	0	1
1	0	0	1	0	0	1	0	0	0	1	0	0	0	0	0	1	0	0	0	0	0	1	1	0	0	0	0	0	1
1	1	1	1	1	1	1	1	1	1	1	0	1	1	1	1	0	1	1	1	1	2	1	2	2	1	1	2	2	0
0	0	0	0	0	0	0	0	0	0	0	0	0	0	0	0	1	1	0	0	0	0	0	0	0	0	0	1	0	0
0	0	0	0	1	0	0	0	0	0	0	1	1	0	0	0	0	0	1	0	0	1	1	0	0	0	0	1	0	0
1	1	1	1	1	1	1	0	0	1	1	1	1	1	1	1	0	1	0	0	0	1	2	2	1	1	0	1	1	0
1	1	1	1	1	1	1	0	0	1	1	1	1	1	1	1	0	1	0	1	0	1	2	2	1	0	2	2	0	0
1	1	1	0	1	1	1	0	1	1	1	1	1	1	1	1	0	1	0	1	1	1	1	2	1	0	2	1	1	0
1	1	1	1	0	0	1	0	0	1	1	0	0	1	1	1	0	0	0	1	0	0	0	1	0	1	0	1	0	0
0	1	1	0	1	1	1	1	0	1	1	0	0	0	0	1	0	1	1	0	1	1	0	1	0	0	1	0	1	2
1	1	1	1	1	1	1	1	1	1	1	0	1	1	1	1	0	1	1	1	0	1	1	1	0	1	2	2	2	2
1	1	1	1	1	1	1	1	1	1	1	1	1	1	1	1	0	1	1	1	1	1	1	1	2	2	2	0	1	2
1	1	1	1	1	1	1	1	1	1	1	1	1	0	1	1	0	1	1	1	0	0	1	1	2	2	2	0	1	1
1	1	1	1	1	1	1	1	1	1	1	0	0	1	1	1	0	1	1	1	0	1	1	1	0	1	2	2	2	2
1	1	1	0	1	1	0	1	1	1	1	1	0	0	0	1	0	1	1	1	1	1	2	2	0	1	1	1	0	2
1	1	0	0	1	0	0	0	0	1	1	1	0	0	0	0	0	0	1	1	1	0	1	0	1	1	0	2	0	2
1	1	1	1	1	1	1	1	1	1	1	1	1	1	1	1	0	1	1	1	0	1	1	1	2	2	2	0	1	0
1	1	1	1	1	1	1	1	1	1	1	1	1	1	1	1	1	1	1	1	0	2	1	1	0	1	1	1	0	0
1	1	1	1	0	0	1	1	1	1	1	0	1	1	1	1	1	0	1	0	0	0	2	2	0	1	2	0	0	0
1	1	1	0	1	0	1	1	1	1	1	0	1	1	1	1	0	0	1	0	0	0	1	1	0	1	1	0	0	2
1	1	1	0	1	0	1	1	1	1	0	0	1	1	1	1	0	0	0	0	1	0	0	0	0	0	0	0	0	0
1	0	1	0	1	0	1	1	1	1	1	0	1	1	1	1	0	1	0	1	1	0	2	1	2	2	1	0	0	2
1	1	1	1	1	1	1	1	1	1	1	1	1	1	1	1	1	1	1	1	1	1	2	2	2	2	2	2	2	1
1	1	1	1	1	0	1	1	1	1	1	1	1	1	0	1	0	0	1	1	0	1	1	2	2	1	0	2	0	2
1	1	1	1	1	1	1	1	1	1	1	1	1	1	1	1	0	1	1	1	0	0	2	2	2	1	2	2	2	1
1	1	1	1	1	1	1	0	1	1	1	1	1	1	1	1	0	1	1	1	0	0	2	2	2	2	1	0	0	2
1	1	1	1	1	1	1	1	0	1	1	1	0	1	1	1	0	1	1	1	2	0	2	2	2	2	1	0	0	0
1	1	1	1	1	1	1	1	1	1	1	1	1	1	1	1	0	1	1	1	0	1	1	2	2	2	1	1	2	2
1	1	1	1	1	1	1	0	0	1	1	1	0	1	1	1	0	1	1	1	0	1	2	2	2	2	1	2	2	2
1	1	1	1	1	1	1	1	1	1	1	1	0	1	1	1	0	1	1	1	0	1	2	2	2	1	1	2	1	2
1	1	1	1	1	1	1	0	1	1	1	0	1	1	0	0	1	1	1	0	1	2	2	2	2	1	1	0	2	2
1	1	1	1	1	1	1	1	0	1	1	1	1	1	0	1	1	1	1	1	0	2	2	2	2	2	2	2	1	1
1	1	1	1	1	1	1	1	0	1	1	1	1	1	0	1	0	1	1	1	0	2	2	2	2	2	2	2	1	1
1	1	1	1	1	1	1	1	1	1	1	1	0	0	1	1	1	1	0	1	1	2	2	2	2	2	2	2	0	0
1	1	1	1	1	0	1	1	1	1	1	0	1	1	1	1	0	1	1	1	0	0	2	2	0	2	2	2	0	1
1	1	1	1	1	1	1	1	1	1	1	0	1	1	1	1	1	1	1	1	0	1	2	2	2	2	1	2	2	2
1	1	1	1	1	1	1	1	1	1	1	0	1	1	1	1	1	1	1	1	0	1	1	2	2	2	1	2	2	2
1	0	1	1	1	1	1	1	1	1	1	1	1	1	1	1	0	1	1	1	0	0	1	2	2	1	1	1	2	1
1	1	0	0	0	1	1	1	1	1	1	0	1	1	1	0	0	1	1	1	0	0	2	0	0	1	0	0	2	2
1	1	1	1	1	0	1	1	1	1	1	0	1	1	0	1	0	1	1	1	0	1	1	2	2	2	1	2	0	1
1	1	1	0	1	1	1	0	1	1	1	1	1	1	1	1	0	1	1	1	1	1	1	2	2	1	2	0	0	2
1	1	1	0	0	0	1	1	1	1	0	0	1	1	0	1	0	1	1	1	0	1	1	2	2	2	1	2	0	1
1	1	0	0	1	0	1	0	0	1	0	0	0	1	0	0	0	1	0	0	0	0	0	0	0	1	0	0	0	1
1	1	0	0	1	1	1	1	1	1	1	0	0	1	0	1	0	1	1	1	2	0	1	0	2	1	1	0	0	0
1	1	1	1	1	1	1	1	1	1	1	0	0	1	0	0	0	1	0	1	0	1	1	1	2	1	1	0	1	2
1	1	1	1	1	1	1	1	1	1	1	0	0	1	0	0	0	1	1	1	0	1	1	1	1	1	1	0	1	2
1	1	1	1	1	0	1	0	1	1	1	1	0	1	1	1	0	1	1	1	1	2	1	2	0	0	2	1	1	1
1	1	1	0	1	0	0	0	1	1	1	0	0	1	0	0	1	0	0	1	0	0	1	2	0	1	1	0	2	1
0	0	0	0	0	0	1	0	0	1	0	1	0	0	0	0	0	0	0	1	0	0	1	0	0	2	0	0	0	0
0	0	1	0	1	0	1	1	1	1	0	0	0	1	0	1	0	1	0	0	0	0	0	0	0	0	0	0	0	0
1	1	1	1	1	1	1	1	1	1	1	0	1	1	1	1	0	1	1	1	0	1	2	2	0	2	2	1	0	1
1	1	1	0	1	0	1	1	1	1	1	0	0	1	0	1	0	1	1	1	0	1	1	2	2	2	1	0	2	0
0	0	0	0	1	0	0	0	0	0	1	1	0	1	0	0	0	0	0	0	0	0	0	0	0	0	0	0	0	0
1	1	1	1	1	1	1	1	1	1	1	0	1	1	0	1	0	1	1	1	0	1	1	2	1	1	2	2	0	1
1	1	1	1	1	1	1	0	0	1	1	1	1	1	1	1	0	1	0	1	2	1	1	2	0	1	1	2	2	0
1	1	1	1	1	0	1	0	1	1	1	0	1	0	0	1	0	1	1	1	0	1	1	1	0	2	1	1	2	0
1	1	1	0	1	1	1	1	1	1	1	0	1	1	1	1	0	1	1	1	0	2	2	2	2	2	2	2	1	2
1	1	0	0	1	0	1	0	0	1	1	0	1	1	1	0	0	1	0	1	1	0	1	1	0	1	1	0	0	1
1	1	1	0	1	1	1	1	0	1	1	1	1	1	1	1	0	1	1	1	1	2	1	2	2	0	1	2	1	1
1	0	0	0	1	1	1	0	0	0	0	0	1	0	0	0	0	0	0	0	0	0	0	0	0	1	0	0	0	0
1	0	1	1	1	0	1	1	1	1	1	1	1	1	1	1	0	1	1	1	1	0	2	2	2	2	2	1	0	2
1	1	1	1	1	1	1	1	1	1	1	0	1	1	1	1	1	1	1	1	1	2	2	2	2	2	2	0	0	2
1	1	0	0	1	0	1	0	1	1	1	1	0	1	0	0	0	0	1	0	0	0	0	0	1	1	0	2	0	1
1	0	0	0	1	0	1	1	0	1	1	0	1	1	1	1	0	1	0	1	0	1	2	2	0	1	1	0	0	0
1	1	1	1	1	1	1	0	1	1	1	0	1	1	0	1	0	1	1	1	1	2	2	2	2	1	1	2	0	1
1	1	0	0	1	0	1	1	1	1	1	1	1	1	1	1	0	1	1	1	0	0	2	2	1	2	2	1	0	1
1	1	1	0	1	0	1	1	1	1	1	1	1	1	1	1	0	1	0	1	1	1	2	2	2	2	2	1	0	1
1	1	1	1	1	1	1	1	1	1	1	1	1	1	1	1	0	1	1	1	0	2	2	2	2	2	2	2	2	1
1	1	1	0	1	1	0	0	1	1	1	0	1	1	0	1	0	1	1	1	1	0	2	1	0	1	1	1	1	0
0	1	1	1	1	1	1	1	1	1	1	0	1	1	0	1	0	1	1	1	0	1	1	2	1	2	1	1	0	2
1	1	1	0	1	1	1	0	1	1	1	0	1	1	1	1	0	1	0	1	0	0	0	2	0	1	0	0	1	2
1	1	1	1	1	0	1	0	1	1	1	0	1	1	1	1	0	0	0	1	0	1	1	1	0	1	0	1	2	1
1	1	0	0	1	0	1	1	1	1	1	1	0	1	1	0	0	1	1	1	0	1	1	2	1	2	1	1	0	1
1	1	0	0	1	0	1	0	0	1	0	0	1	1	0	1	0	1	1	1	1	1	2	0	2	1	2	0	1	2
1	1	1	1	1	1	1	1	1	1	0	1	1	1	1	1	0	1	1	1	0	2	2	2	2	1	2	2	0	0
1	1	1	1	1	1	1	1	1	1	1	1	1	1	1	1	0	1	1	1	0	2	1	2	2	1	2	2	0	2
1	1	1	1	1	0	1	1	1	1	1	0	1	1	1	1	0	0	0	1	1	1	1	1	0	1	0	1	2	1
0	1	0	1	1	0	1	0	1	0	1	0	1	1	1	1	1	1	0	1	1	1	1	1	2	1	2	0	1	0
1	1	1	1	1	0	1	0	1	1	1	0	1	1	1	1	0	0	0	1	0	1	1	1	0	1	0	1	2	1
1	1	0	0	1	0	1	1	1	1	1	1	1	1	0	1	0	1	1	1	1	1	2	1	1	1	1	1	2	2
0	0	1	0	0	1	0	1	0	0	0	0	0	0	0	0	0	0	0	0	0	0	0	1	1	1	0	0	0	0
1	1	1	1	1	0	1	1	1	1	1	0	1	1	1	1	0	1	1	1	1	1	1	2	2	2	2	2	0	2
1	1	0	0	1	0	0	0	0	1	1	1	0	0	1	0	1	0	0	0	0	0	1	0	0	1	1	0	1	1
1	1	1	1	1	1	1	1	1	1	1	1	1	1	1	1	1	1	1	1	1	2	0	0	1	2	2	2	1	2
1	1	1	1	1	1	0	1	0	0	1	1	0	1	0	0	0	0	1	1	1	2	0	1	1	2	2	2	0	2
1	1	0	1	0	0	0	0	0	1	0	0	0	0	1	0	0	0	1	1	2	2	0	1	1	0	0	0	1	2
1	1	0	1	1	0	0	1	1	1	0	1	0	1	0	0	0	0	1	1	2	2	0	0	1	0	0	1	0	2
0	1	1	0	0	0	0	1	0	1	1	0	0	1	0	0	0	0	1	0	1	0	0	0	1	0	0	0	0	0
1	1	0	1	1	0	1	1	0	0	0	1	0	0	0	0	0	0	1	1	1	1	0	1	0	0	0	0	0	2
1	1	1	1	1	1	1	1	0	1	1	1	1	1	1	1	0	1	1	1	1	2	0	0	1	2	0	2	1	2
1	1	1	1	1	1	1	0	1	0	0	1	0	1	1	1	0	1	0	1	1	2	2	2	0	0	1	2	0	1
1	1	1	1	1	1	1	1	1	1	1	1	0	1	1	1	0	1	0	1	2	2	2	2	1	2	2	2	1	1
1	1	1	1	1	0	1	1	1	1	1	1	0	1	1	0	1	1	0	1	2	2	0	1	1	0	1	0	1	2
1	1	1	1	1	1	1	1	1	1	1	1	1	1	1	1	1	1	1	1	2	2	2	1	2	2	2	2	2	2
1	1	1	1	1	1	1	1	1	1	1	1	1	0	0	0	0	0	1	0	1	2	0	0	2	2	0	0	2	2
1	1	1	1	1	1	1	1	1	1	1	1	1	1	1	1	1	1	1	1	2	2	2	1	2	2	2	2	2	2
1	1	1	0	1	1	1	1	1	1	1	1	1	1	1	1	1	1	1	1	2	2	2	1	2	2	2	2	2	2
0	0	0	0	0	0	0	0	0	0	0	1	0	1	0	1	0	0	0	0	1	0	0	0	1	0	0	0	1	2
1	0	1	1	1	1	1	1	0	1	0	1	1	1	1	0	0	0	1	1	1	1	0	0	0	0	0	0	1	2
1	0	1	1	1	0	1	0	0	1	1	1	0	1	0	0	0	0	0	1	0	1	0	0	0	0	0	0	1	2
1	1	1	1	1	1	1	1	1	1	1	1	1	1	1	1	0	1	0	1	2	1	0	2	1	2	2	2	2	2
1	0	1	1	0	1	1	1	1	1	1	1	1	1	1	1	0	1	0	1	2	1	0	2	1	2	2	2	2	2
1	0	0	0	1	0	0	1	0	1	0	1	1	1	0	0	1	1	1	1	1	1	0	1	0	0	0	0	0	2
1	1	1	1	1	1	1	1	0	1	1	1	1	1	1	0	0	0	0	1	2	2	2	0	1	2	0	2	0	2
1	0	1	1	1	0	1	1	0	1	1	1	0	1	0	0	0	0	1	1	1	2	0	0	1	1	0	0	0	2
1	0	1	1	1	1	0	1	0	1	1	1	1	1	1	0	1	0	0	1	2	2	0	1	2	1	0	2	1	2
0	0	1	1	1	1	0	1	0	1	1	1	1	1	1	0	1	0	0	1	2	2	0	1	2	1	0	2	1	2
1	1	1	1	1	0	1	1	0	1	1	1	0	1	1	0	1	1	0	1	2	2	0	0	0	0	0	1	1	1
1	0	0	1	1	0	0	1	0	1	1	1	1	1	1	0	0	0	0	1	0	2	1	1	1	2	2	0	0	2
0	0	0	0	1	0	1	1	0	1	1	1	0	0	0	0	0	0	0	1	1	0	0	0	0	0	0	1	0	2
1	1	1	1	1	0	0	1	1	1	1	1	0	1	1	1	1	1	1	1	2	2	1	1	1	1	2	2	2	2
1	1	1	1	1	1	1	1	1	1	1	1	1	1	0	1	0	1	1	1	2	2	0	1	1	1	2	0	0	2
0	0	1	1	1	0	1	0	0	0	0	1	1	1	0	0	0	1	0	0	0	1	0	0	0	0	0	0	1	0
1	1	1	1	1	1	1	1	1	1	1	1	1	1	1	1	1	0	0	1	1	2	2	1	1	1	1	2	2	0
1	1	0	1	1	1	1	1	1	1	1	1	1	1	1	1	1	0	0	1	1	2	2	1	1	1	1	2	2	0
1	1	1	1	1	1	1	1	1	1	1	1	1	1	1	1	1	0	0	1	1	0	2	1	0	0	0	2	0	0
1	1	1	1	1	1	1	1	1	1	1	1	1	1	1	1	1	0	0	1	1	2	2	1	1	1	1	2	1	0
0	1	1	1	0	0	0	0	0	1	0	0	0	0	0	0	0	0	0	0	1	0	0	0	0	0	0	0	0	0
0	0	0	0	0	0	0	1	0	0	0	0	0	0	0	1	0	0	0	0	1	0	0	0	1	0	0	0	0	0
0	0	0	0	1	1	0	1	1	1	0	1	0	0	0	0	0	0	0	1	1	1	0	1	1	0	0	0	1	2
0	1	0	0	1	1	0	1	0	0	0	0	0	1	0	0	0	0	0	0	1	0	0	0	0	0	0	0	0	0
1	1	1	1	1	0	1	1	1	1	1	1	1	1	1	0	1	1	1	1	2	2	2	0	1	2	2	1	0	2
1	1	1	1	1	1	0	1	1	1	1	1	1	1	1	0	1	1	1	1	1	2	2	0	1	0	2	1	0	2
1	0	0	1	1	0	0	1	0	0	0	0	0	0	1	0	0	0	1	0	2	1	0	0	0	0	0	0	0	0
1	1	1	1	1	0	1	1	1	1	1	1	1	1	0	1	0	0	1	1	2	2	1	1	1	2	2	2	2	2
1	1	1	1	1	0	1	1	1	1	1	1	1	1	0	1	0	0	1	1	2	1	1	1	1	2	2	2	2	2
1	1	1	1	1	0	1	1	1	1	1	1	1	1	1	1	0	0	1	1	2	2	1	1	0	1	2	2	1	2
1	1	1	1	1	0	1	1	1	1	1	1	1	1	1	1	0	0	1	1	2	2	0	1	0	2	2	1	1	2
1	0	0	1	1	0	1	1	1	1	1	1	1	1	1	1	0	0	0	1	1	1	0	0	0	1	0	2	0	0
1	1	1	1	1	1	0	1	1	0	1	1	1	1	1	1	0	0	1	1	1	2	1	1	0	2	2	2	2	2
1	1	0	1	1	1	1	1	1	1	1	1	1	1	1	0	0	0	1	1	1	0	0	1	1	1	0	2	1	2
1	1	0	1	0	0	0	1	0	1	1	0	1	1	0	0	0	0	0	1	0	0	0	0	1	1	0	1	0	0
1	1	0	1	1	1	1	0	0	1	1	0	1	1	0	0	1	0	0	0	1	2	0	1	1	1	2	1	1	2
0	1	1	0	0	0	1	1	0	1	1	0	1	1	1	0	0	0	0	1	0	2	0	1	1	2	0	2	0	0
0	0	0	0	0	0	0	0	0	0	0	1	0	0	0	0	1	0	1	1	0	1	0	0	1	1	0	0	0	0
1	1	1	0	1	0	0	1	1	1	0	1	1	0	0	1	0	1	0	0	2	2	0	1	0	0	0	0	1	0
1	0	1	1	1	0	1	1	0	1	1	1	1	1	0	0	0	0	1	1	1	1	2	0	1	0	0	1	0	0
1	1	1	1	0	0	1	1	0	1	1	1	1	1	1	0	0	0	0	1	2	2	1	1	1	2	0	2	2	2
1	1	1	1	0	1	0	1	1	1	1	1	1	1	0	1	1	0	1	1	1	2	2	0	1	2	1	1	2	2
1	1	1	1	1	1	1	1	1	1	1	1	1	1	0	0	1	0	1	1	1	1	2	1	1	2	2	1	2	2
1	0	1	1	1	1	1	1	1	1	1	1	1	1	1	0	0	0	0	1	1	2	2	0	1	2	2	0	2	2
1	0	1	1	1	1	1	1	1	1	1	1	1	1	1	0	0	0	1	1	2	2	2	0	1	2	2	2	1	2
1	0	1	1	1	1	1	1	1	1	1	1	1	1	1	0	0	0	0	1	1	2	2	0	1	2	2	0	2	2
0	1	1	1	1	0	1	1	0	1	1	1	1	1	1	0	0	1	0	1	1	2	0	2	0	1	0	2	0	2
0	0	0	1	1	1	0	1	0	1	1	1	0	1	1	0	0	1	1	1	1	2	0	0	0	2	1	0	0	2
1	0	1	1	1	0	1	1	0	1	0	1	1	1	0	0	0	0	1	0	0	1	0	1	0	0	0	0	0	1
1	1	1	1	1	1	1	1	1	1	1	1	0	1	1	1	1	1	1	1	2	2	1	2	2	1	2	2	1	2
0	1	1	1	1	0	0	1	0	1	1	1	0	1	1	0	1	0	0	1	1	2	1	1	0	0	2	0	0	2
1	1	1	1	1	1	1	1	1	1	0	1	1	1	0	1	1	1	1	1	1	2	2	2	1	1	2	0	1	2
1	1	1	1	1	1	1	1	1	1	0	0	0	1	1	0	0	1	0	1	1	2	0	1	1	0	0	0	0	2
0	1	1	1	0	1	1	0	0	1	0	1	0	1	1	0	0	1	0	1	2	1	2	0	0	1	0	0	0	0
1	0	0	0	0	0	0	0	0	1	0	0	0	1	0	0	0	0	0	0	1	0	0	0	1	0	0	0	0	0
0	0	0	1	0	0	0	0	0	1	0	0	0	1	0	1	0	0	0	0	2	2	0	0	0	0	0	0	0	2
1	1	0	0	1	1	0	0	0	1	1	1	0	0	0	1	0	0	0	0	0	0	0	0	0	0	0	0	0	1
1	1	0	0	1	1	0	0	0	1	1	1	0	0	0	1	0	0	0	0	0	2	0	0	1	2	1	0	0	0
1	1	1	0	1	0	1	1	0	1	0	1	1	1	0	0	0	1	0	1	1	0	0	0	1	1	0	1	0	1
1	1	1	1	1	0	1	0	0	1	1	0	1	1	1	0	1	0	0	1	1	1	0	0	1	0	0	0	0	2
0	0	0	1	0	0	0	1	0	1	0	0	0	1	0	1	0	0	0	1	0	0	0	0	0	0	0	0	0	0
1	1	1	1	1	0	0	1	1	1	1	1	0	1	1	0	1	0	0	1	2	2	2	1	1	2	0	2	2	1
1	1	1	1	1	1	1	1	0	1	1	1	1	1	1	0	0	0	0	1	2	2	0	2	1	1	0	1	0	2
0	1	1	1	1	0	0	1	1	1	1	1	0	0	0	0	0	1	0	1	1	0	0	1	0	2	1	0	0	2
1	0	1	1	1	1	0	1	1	1	0	1	1	1	1	0	0	0	0	1	1	1	1	0	1	2	1	1	1	2
1	0	0	1	1	1	0	1	1	1	0	1	0	1	1	0	0	0	0	1	1	2	0	1	1	0	1	0	1	1
1	1	1	1	1	1	1	1	1	1	1	1	0	1	1	1	1	1	1	1	2	2	2	2	2	1	2	1	2	2
0	1	0	1	1	1	0	1	0	1	1	1	0	1	0	1	0	0	0	1	1	0	0	0	0	0	0	0	0	2
1	0	1	1	1	1	0	0	0	1	0	1	0	1	0	0	0	0	0	1	1	0	0	0	0	0	0	0	0	0
1	1	1	1	1	1	1	1	0	1	0	1	1	1	1	0	1	0	0	1	2	2	2	0	2	1	1	1	2	2
1	0	1	1	1	1	1	1	1	1	1	1	1	1	0	1	0	1	1	1	1	1	2	1	0	0	1	0	0	2
1	0	1	1	1	1	1	1	1	1	1	1	1	1	0	1	0	1	1	1	1	1	2	1	0	0	1	0	0	2
1	1	1	1	1	1	1	1	0	1	0	1	1	1	1	0	1	0	0	1	2	2	2	0	2	1	2	1	2	2
1	1	1	1	0	1	1	1	0	1	0	1	1	1	1	0	1	0	0	1	2	2	2	0	2	1	2	1	2	2
1	1	1	1	1	1	1	1	0	1	0	1	0	0	1	0	1	0	1	0	2	2	0	2	0	0	1	0	1	2
1	1	1	1	1	1	1	1	1	1	0	0	0	0	1	0	0	0	1	0	1	2	2	2	0	0	0	2	1	2
0	0	0	1	1	1	1	1	1	1	0	0	1	1	0	0	1	0	0	1	2	1	0	2	0	1	1	0	0	0
0	0	0	1	1	1	1	1	1	1	0	0	1	1	0	0	0	0	0	0	2	1	0	1	0	0	0	0	1	2
1	1	1	1	0	1	1	1	0	0	0	1	0	1	0	1	0	1	1	1	0	2	0	0	1	1	1	0	1	2
